# Supplementary material for: Attenuated and normalized item-item product network for sequential recommendation
Source: PeerJ Comput Sci. 2022 Jan 21;8:e867. doi: 10.7717/peerj-cs.867 (PMC8802775; doi:10.7717/peerj-cs.867)
Supplement: Supplemental Information 1 [file peerj-cs-08-867-s001.zip]

Archive with 260 entries (217 files):
- Supplementary Files/
- __MACOSX/._Supplementary Files
- Supplementary Files/.DS_Store
- __MACOSX/Supplementary Files/._.DS_Store
- Supplementary Files/code-ANIIP/
- __MACOSX/Supplementary Files/._code-ANIIP
- Supplementary Files/code-ANIIP/run.py
- __MACOSX/Supplementary Files/code-ANIIP/._run.py
- Supplementary Files/code-ANIIP/eval_metrics.py
- Supplementary Files/code-ANIIP/.DS_Store
- __MACOSX/Supplementary Files/code-ANIIP/._.DS_Store
- Supplementary Files/code-ANIIP/models.py
- __MACOSX/Supplementary Files/code-ANIIP/._models.py
- Supplementary Files/code-ANIIP/run.sh
- __MACOSX/Supplementary Files/code-ANIIP/._run.sh
- Supplementary Files/code-ANIIP/readme.md
- __MACOSX/Supplementary Files/code-ANIIP/._readme.md
- Supplementary Files/code-ANIIP/cal_means.py
- Supplementary Files/code-ANIIP/.gitignore
- __MACOSX/Supplementary Files/code-ANIIP/._.gitignore
- Supplementary Files/code-ANIIP/utils.py
- Supplementary Files/code-ANIIP/interactions.py
- Supplementary Files/code-ANIIP/.git/
- __MACOSX/Supplementary Files/code-ANIIP/._.git
- Supplementary Files/code-ANIIP/data/
- __MACOSX/Supplementary Files/code-ANIIP/._data
- Supplementary Files/code-ANIIP/log_dir/
- __MACOSX/Supplementary Files/code-ANIIP/._log_dir
- Supplementary Files/code-ANIIP/.idea/
- __MACOSX/Supplementary Files/code-ANIIP/._.idea
- Supplementary Files/code-ANIIP/.git/.DS_Store
- __MACOSX/Supplementary Files/code-ANIIP/.git/._.DS_Store
- Supplementary Files/code-ANIIP/.git/ORIG_HEAD
- Supplementary Files/code-ANIIP/.git/config
- Supplementary Files/code-ANIIP/.git/objects/
- __MACOSX/Supplementary Files/code-ANIIP/.git/._objects
- Supplementary Files/code-ANIIP/.git/HEAD
- Supplementary Files/code-ANIIP/.git/info/
- __MACOSX/Supplementary Files/code-ANIIP/.git/._info
- Supplementary Files/code-ANIIP/.git/logs/
- __MACOSX/Supplementary Files/code-ANIIP/.git/._logs
- Supplementary Files/code-ANIIP/.git/description
- Supplementary Files/code-ANIIP/.git/hooks/
- __MACOSX/Supplementary Files/code-ANIIP/.git/._hooks
- Supplementary Files/code-ANIIP/.git/refs/
- __MACOSX/Supplementary Files/code-ANIIP/.git/._refs
- Supplementary Files/code-ANIIP/.git/index
- Supplementary Files/code-ANIIP/.git/COMMIT_EDITMSG
- Supplementary Files/code-ANIIP/data/GoodReads.py
- __MACOSX/Supplementary Files/code-ANIIP/data/._GoodReads.py
- Supplementary Files/code-ANIIP/data/.DS_Store
- __MACOSX/Supplementary Files/code-ANIIP/data/._.DS_Store
- Supplementary Files/code-ANIIP/data/dataset/
- __MACOSX/Supplementary Files/code-ANIIP/data/._dataset
- Supplementary Files/code-ANIIP/data/__pycache__/
- __MACOSX/Supplementary Files/code-ANIIP/data/.___pycache__
- Supplementary Files/code-ANIIP/data/Dataset.py
- __MACOSX/Supplementary Files/code-ANIIP/data/._Dataset.py
- Supplementary Files/code-ANIIP/data/MovieLens.py
- __MACOSX/Supplementary Files/code-ANIIP/data/._MovieLens.py
- Supplementary Files/code-ANIIP/data/Amazon.py
- __MACOSX/Supplementary Files/code-ANIIP/data/._Amazon.py
- Supplementary Files/code-ANIIP/log_dir/comics_res_3.txt
- __MACOSX/Supplementary Files/code-ANIIP/log_dir/._comics_res_3.txt
- Supplementary Files/code-ANIIP/log_dir/comics_res_2.txt
- __MACOSX/Supplementary Files/code-ANIIP/log_dir/._comics_res_2.txt
- Supplementary Files/code-ANIIP/log_dir/comics_res_0.txt
- __MACOSX/Supplementary Files/code-ANIIP/log_dir/._comics_res_0.txt
- Supplementary Files/code-ANIIP/log_dir/comics_res_1.txt
- __MACOSX/Supplementary Files/code-ANIIP/log_dir/._comics_res_1.txt
- Supplementary Files/code-ANIIP/log_dir/child_loss_2.txt
- __MACOSX/Supplementary Files/code-ANIIP/log_dir/._child_loss_2.txt
- Supplementary Files/code-ANIIP/log_dir/comics_res_5.txt
- Supplementary Files/code-ANIIP/log_dir/.DS_Store
- __MACOSX/Supplementary Files/code-ANIIP/log_dir/._.DS_Store
- Supplementary Files/code-ANIIP/log_dir/comics_res_4.txt
- Supplementary Files/code-ANIIP/log_dir/child_loss_3.txt
- Supplementary Files/code-ANIIP/log_dir/child_loss_1.txt
- __MACOSX/Supplementary Files/code-ANIIP/log_dir/._child_loss_1.txt
- Supplementary Files/code-ANIIP/log_dir/comics_res_6.txt
- Supplementary Files/code-ANIIP/log_dir/child_loss_0.txt
- __MACOSX/Supplementary Files/code-ANIIP/log_dir/._child_loss_0.txt
- Supplementary Files/code-ANIIP/log_dir/cds_loss_1.txt
- Supplementary Files/code-ANIIP/log_dir/cds_loss_0.txt
- Supplementary Files/code-ANIIP/log_dir/books_loss_0.txt
- Supplementary Files/code-ANIIP/log_dir/comics_loss_3.txt
- __MACOSX/Supplementary Files/code-ANIIP/log_dir/._comics_loss_3.txt
- Supplementary Files/code-ANIIP/log_dir/child_res_3.txt
- Supplementary Files/code-ANIIP/log_dir/child_res_2.txt
- __MACOSX/Supplementary Files/code-ANIIP/log_dir/._child_res_2.txt
- Supplementary Files/code-ANIIP/log_dir/comics_loss_2.txt
- __MACOSX/Supplementary Files/code-ANIIP/log_dir/._comics_loss_2.txt
- Supplementary Files/code-ANIIP/log_dir/comics_loss_0.txt
- __MACOSX/Supplementary Files/code-ANIIP/log_dir/._comics_loss_0.txt
- Supplementary Files/code-ANIIP/log_dir/child_res_0.txt
- __MACOSX/Supplementary Files/code-ANIIP/log_dir/._child_res_0.txt
- Supplementary Files/code-ANIIP/log_dir/child_res_1.txt
- __MACOSX/Supplementary Files/code-ANIIP/log_dir/._child_res_1.txt
- Supplementary Files/code-ANIIP/log_dir/comics_loss_1.txt
- __MACOSX/Supplementary Files/code-ANIIP/log_dir/._comics_loss_1.txt
- Supplementary Files/code-ANIIP/log_dir/comics_loss_5.txt
- Supplementary Files/code-ANIIP/log_dir/cds_res_1.txt
- Supplementary Files/code-ANIIP/log_dir/cds_res_0.txt
- Supplementary Files/code-ANIIP/log_dir/comics_loss_4.txt
- Supplementary Files/code-ANIIP/log_dir/comics_loss_6.txt
- Supplementary Files/code-ANIIP/log_dir/ml_loss_4.txt
- __MACOSX/Supplementary Files/code-ANIIP/log_dir/._ml_loss_4.txt
- Supplementary Files/code-ANIIP/log_dir/ml_res_2.txt
- __MACOSX/Supplementary Files/code-ANIIP/log_dir/._ml_res_2.txt
- Supplementary Files/code-ANIIP/log_dir/ml_res_3.txt
- __MACOSX/Supplementary Files/code-ANIIP/log_dir/._ml_res_3.txt
- Supplementary Files/code-ANIIP/log_dir/books_res_0.txt
- Supplementary Files/code-ANIIP/log_dir/ml_loss_5.txt
- __MACOSX/Supplementary Files/code-ANIIP/log_dir/._ml_loss_5.txt
- Supplementary Files/code-ANIIP/log_dir/ml_res_1.txt
- __MACOSX/Supplementary Files/code-ANIIP/log_dir/._ml_res_1.txt
- Supplementary Files/code-ANIIP/log_dir/ml_res_0.txt
- __MACOSX/Supplementary Files/code-ANIIP/log_dir/._ml_res_0.txt
- Supplementary Files/code-ANIIP/log_dir/ml_loss_6.txt
- Supplementary Files/code-ANIIP/log_dir/ml_loss_2.txt
- __MACOSX/Supplementary Files/code-ANIIP/log_dir/._ml_loss_2.txt
- Supplementary Files/code-ANIIP/log_dir/ml_res_4.txt
- __MACOSX/Supplementary Files/code-ANIIP/log_dir/._ml_res_4.txt
- Supplementary Files/code-ANIIP/log_dir/ml_res_5.txt
- __MACOSX/Supplementary Files/code-ANIIP/log_dir/._ml_res_5.txt
- Supplementary Files/code-ANIIP/log_dir/ml_loss_3.txt
- __MACOSX/Supplementary Files/code-ANIIP/log_dir/._ml_loss_3.txt
- Supplementary Files/code-ANIIP/log_dir/ml_loss_1.txt
- __MACOSX/Supplementary Files/code-ANIIP/log_dir/._ml_loss_1.txt
- Supplementary Files/code-ANIIP/log_dir/ml_res_6.txt
- Supplementary Files/code-ANIIP/log_dir/ml_loss_0.txt
- __MACOSX/Supplementary Files/code-ANIIP/log_dir/._ml_loss_0.txt
- Supplementary Files/code-ANIIP/.idea/vcs.xml
- Supplementary Files/code-ANIIP/.idea/workspace.xml
- Supplementary Files/code-ANIIP/.idea/modules.xml
- Supplementary Files/code-ANIIP/.idea/HGN.iml
- Supplementary Files/code-ANIIP/.idea/misc.xml
- Supplementary Files/code-ANIIP/.git/objects/51/
- __MACOSX/Supplementary Files/code-ANIIP/.git/objects/._51
- Supplementary Files/code-ANIIP/.git/objects/58/
- __MACOSX/Supplementary Files/code-ANIIP/.git/objects/._58
- Supplementary Files/code-ANIIP/.git/objects/9d/
- __MACOSX/Supplementary Files/code-ANIIP/.git/objects/._9d
- Supplementary Files/code-ANIIP/.git/objects/bb/
- __MACOSX/Supplementary Files/code-ANIIP/.git/objects/._bb
- Supplementary Files/code-ANIIP/.git/objects/b4/
- __MACOSX/Supplementary Files/code-ANIIP/.git/objects/._b4
- Supplementary Files/code-ANIIP/.git/objects/cf/
- __MACOSX/Supplementary Files/code-ANIIP/.git/objects/._cf
- Supplementary Files/code-ANIIP/.git/objects/e4/
- __MACOSX/Supplementary Files/code-ANIIP/.git/objects/._e4
- Supplementary Files/code-ANIIP/.git/objects/4e/
- __MACOSX/Supplementary Files/code-ANIIP/.git/objects/._4e
- Supplementary Files/code-ANIIP/.git/objects/pack/
- __MACOSX/Supplementary Files/code-ANIIP/.git/objects/._pack
- Supplementary Files/code-ANIIP/.git/objects/11/
- __MACOSX/Supplementary Files/code-ANIIP/.git/objects/._11
- Supplementary Files/code-ANIIP/.git/objects/42/
- __MACOSX/Supplementary Files/code-ANIIP/.git/objects/._42
- Supplementary Files/code-ANIIP/.git/objects/73/
- __MACOSX/Supplementary Files/code-ANIIP/.git/objects/._73
- Supplementary Files/code-ANIIP/.git/objects/81/
- __MACOSX/Supplementary Files/code-ANIIP/.git/objects/._81
- Supplementary Files/code-ANIIP/.git/objects/6b/
- __MACOSX/Supplementary Files/code-ANIIP/.git/objects/._6b
- Supplementary Files/code-ANIIP/.git/objects/36/
- __MACOSX/Supplementary Files/code-ANIIP/.git/objects/._36
- Supplementary Files/code-ANIIP/.git/objects/info/
- __MACOSX/Supplementary Files/code-ANIIP/.git/objects/._info
- Supplementary Files/code-ANIIP/.git/objects/98/
- __MACOSX/Supplementary Files/code-ANIIP/.git/objects/._98
- Supplementary Files/code-ANIIP/.git/objects/aa/
- __MACOSX/Supplementary Files/code-ANIIP/.git/objects/._aa
- Supplementary Files/code-ANIIP/.git/objects/71/
- __MACOSX/Supplementary Files/code-ANIIP/.git/objects/._71
- Supplementary Files/code-ANIIP/.git/objects/49/
- __MACOSX/Supplementary Files/code-ANIIP/.git/objects/._49
- Supplementary Files/code-ANIIP/.git/objects/8e/
- __MACOSX/Supplementary Files/code-ANIIP/.git/objects/._8e
- Supplementary Files/code-ANIIP/.git/info/exclude
- Supplementary Files/code-ANIIP/.git/logs/HEAD
- Supplementary Files/code-ANIIP/.git/logs/refs/
- __MACOSX/Supplementary Files/code-ANIIP/.git/logs/._refs
- Supplementary Files/code-ANIIP/.git/hooks/commit-msg.sample
- Supplementary Files/code-ANIIP/.git/hooks/pre-rebase.sample
- Supplementary Files/code-ANIIP/.git/hooks/pre-commit.sample
- Supplementary Files/code-ANIIP/.git/hooks/applypatch-msg.sample
- Supplementary Files/code-ANIIP/.git/hooks/fsmonitor-watchman.sample
- Supplementary Files/code-ANIIP/.git/hooks/pre-receive.sample
- Supplementary Files/code-ANIIP/.git/hooks/prepare-commit-msg.sample
- Supplementary Files/code-ANIIP/.git/hooks/post-update.sample
- Supplementary Files/code-ANIIP/.git/hooks/pre-applypatch.sample
- Supplementary Files/code-ANIIP/.git/hooks/pre-push.sample
- Supplementary Files/code-ANIIP/.git/hooks/update.sample
- Supplementary Files/code-ANIIP/.git/refs/heads/
- __MACOSX/Supplementary Files/code-ANIIP/.git/refs/._heads
- Supplementary Files/code-ANIIP/.git/refs/tags/
- __MACOSX/Supplementary Files/code-ANIIP/.git/refs/._tags
- Supplementary Files/code-ANIIP/data/dataset/.DS_Store
- __MACOSX/Supplementary Files/code-ANIIP/data/dataset/._.DS_Store
- Supplementary Files/code-ANIIP/data/dataset/Amazon/
- __MACOSX/Supplementary Files/code-ANIIP/data/dataset/._Amazon
- Supplementary Files/code-ANIIP/data/dataset/GoodReads/
- __MACOSX/Supplementary Files/code-ANIIP/data/dataset/._GoodReads
- Supplementary Files/code-ANIIP/data/__pycache__/MovieLens.cpython-37.pyc
- __MACOSX/Supplementary Files/code-ANIIP/data/__pycache__/._MovieLens.cpython-37.pyc
- Supplementary Files/code-ANIIP/data/__pycache__/Dataset.cpython-37.pyc
- __MACOSX/Supplementary Files/code-ANIIP/data/__pycache__/._Dataset.cpython-37.pyc
- Supplementary Files/code-ANIIP/data/__pycache__/Amazon.cpython-37.pyc
- __MACOSX/Supplementary Files/code-ANIIP/data/__pycache__/._Amazon.cpython-37.pyc
- Supplementary Files/code-ANIIP/data/__pycache__/GoodReads.cpython-37.pyc
- __MACOSX/Supplementary Files/code-ANIIP/data/__pycache__/._GoodReads.cpython-37.pyc
- Supplementary Files/code-ANIIP/.git/objects/51/8f268cc9d045495acdd28de5c228a938060edc
- Supplementary Files/code-ANIIP/.git/objects/58/c0eb5d203b1ecafa3319be5d15c3084b3148e1
- Supplementary Files/code-ANIIP/.git/objects/9d/02a5a2bdc025ec6863817df66ddfd4b98a6a3f
- Supplementary Files/code-ANIIP/.git/objects/bb/bb35f60eeb8e534367242d6799406954fe813b
- Supplementary Files/code-ANIIP/.git/objects/b4/6bc98475c91645d4812d1c73421efd6bc0e6f5
- Supplementary Files/code-ANIIP/.git/objects/cf/04d468ab01b0e1214832c11af11d00039e9a21
- Supplementary Files/code-ANIIP/.git/objects/e4/a1433f41f357863579629233962170582d3c1a
- Supplementary Files/code-ANIIP/.git/objects/4e/06ba6a856c35024e6cb735d4f42b4ea66766ca
- Supplementary Files/code-ANIIP/.git/objects/11/f924b881787c5fd0b62392a85656fc71bbabd1
- Supplementary Files/code-ANIIP/.git/objects/42/877b4b7876c3f472db28397c7c711dfae0b44d
- Supplementary Files/code-ANIIP/.git/objects/73/5f841bc25294aa44bc32c347ee4ff39ff98d5b
- Supplementary Files/code-ANIIP/.git/objects/81/548ff71dd893184baa661894a0d5f65ead9b98
- Supplementary Files/code-ANIIP/.git/objects/6b/85e7c67a62fed93ed114b5bf81e4352f13a0fd
- Supplementary Files/code-ANIIP/.git/objects/36/9baaec095cd2a196d218b7e6f66b669a76e942
- Supplementary Files/code-ANIIP/.git/objects/98/efc1d010ac45bf8d3d45e170f61aee76a13112
- Supplementary Files/code-ANIIP/.git/objects/aa/79236ee0b751e079c1b8834dcd632489f6d7d8
- Supplementary Files/code-ANIIP/.git/objects/71/53e6e235c7ffb5ed623db5cf1d71e1f0811462
- Supplementary Files/code-ANIIP/.git/objects/49/6fde533da585dd5b24bf088e97aee872ef8e2e
- Supplementary Files/code-ANIIP/.git/objects/8e/1b83b3a7f2e5115fe8cb997fdd6e0179ad531e
- Supplementary Files/code-ANIIP/.git/logs/refs/heads/
- Supplementary Files/code-ANIIP/.git/refs/heads/master
- Supplementary Files/code-ANIIP/data/dataset/Amazon/Books/
- __MACOSX/Supplementary Files/code-ANIIP/data/dataset/Amazon/._Books
- Supplementary Files/code-ANIIP/data/dataset/Amazon/CDs/
- __MACOSX/Supplementary Files/code-ANIIP/data/dataset/Amazon/._CDs
- Supplementary Files/code-ANIIP/data/dataset/GoodReads/.DS_Store
- __MACOSX/Supplementary Files/code-ANIIP/data/dataset/GoodReads/._.DS_Store
- Supplementary Files/code-ANIIP/data/dataset/GoodReads/Children/
- __MACOSX/Supplementary Files/code-ANIIP/data/dataset/GoodReads/._Children
- Supplementary Files/code-ANIIP/.git/logs/refs/heads/master
- Supplementary Files/code-ANIIP/data/dataset/Amazon/Books/Books_item_mapping.pkl
- __MACOSX/Supplementary Files/code-ANIIP/data/dataset/Amazon/Books/._Books_item_mapping.pkl
- Supplementary Files/code-ANIIP/data/dataset/Amazon/Books/Books_item_sequences.pkl
- __MACOSX/Supplementary Files/code-ANIIP/data/dataset/Amazon/Books/._Books_item_sequences.pkl
- Supplementary Files/code-ANIIP/data/dataset/Amazon/Books/Books_user_mapping.pkl
- __MACOSX/Supplementary Files/code-ANIIP/data/dataset/Amazon/Books/._Books_user_mapping.pkl
- Supplementary Files/code-ANIIP/data/dataset/Amazon/CDs/CDs_item_mapping.pkl
- __MACOSX/Supplementary Files/code-ANIIP/data/dataset/Amazon/CDs/._CDs_item_mapping.pkl
- Supplementary Files/code-ANIIP/data/dataset/Amazon/CDs/CDs_item_sequences.pkl
- __MACOSX/Supplementary Files/code-ANIIP/data/dataset/Amazon/CDs/._CDs_item_sequences.pkl
- Supplementary Files/code-ANIIP/data/dataset/Amazon/CDs/CDs_user_mapping.pkl
- __MACOSX/Supplementary Files/code-ANIIP/data/dataset/Amazon/CDs/._CDs_user_mapping.pkl
- Supplementary Files/code-ANIIP/data/dataset/GoodReads/Children/goodreads_user_mapping.pkl
- __MACOSX/Supplementary Files/code-ANIIP/data/dataset/GoodReads/Children/._goodreads_user_mapping.pkl
- Supplementary Files/code-ANIIP/data/dataset/GoodReads/Children/goodreads_item_sequences.pkl
- __MACOSX/Supplementary Files/code-ANIIP/data/dataset/GoodReads/Children/._goodreads_item_sequences.pkl
- Supplementary Files/code-ANIIP/data/dataset/GoodReads/Children/goodreads_item_mapping.pkl
- __MACOSX/Supplementary Files/code-ANIIP/data/dataset/GoodReads/Children/._goodreads_item_mapping.pkl
