# Supplementary material for: Attenuated and normalized item-item product network for sequential recommendation
Source: PeerJ Comput Sci. 2022 Jan 21;8:e867. doi: 10.7717/peerj-cs.867 (PMC8802775; doi:10.7717/peerj-cs.867)
Supplement: Supplemental Information 1 [file peerj-cs-08-867-s001.zip › Supplementary Files/code-ANIIP/run.sh]

#!/bin/sh -x

CUDA_VISIBLE_DEVICES=2 python run.py --data child --batch_eval 100
CUDA_VISIBLE_DEVICES=2 python run.py --data comics --batch_eval 100
