# Supplementary material for: Attenuated and normalized item-item product network for sequential recommendation
Source: PeerJ Comput Sci. 2022 Jan 21;8:e867. doi: 10.7717/peerj-cs.867 (PMC8802775; doi:10.7717/peerj-cs.867)
Supplement: Supplemental Information 1 [file peerj-cs-08-867-s001.zip › Supplementary Files/code-ANIIP/log_dir/comics_res_3.txt]

hyper parameters: L:5, T:3, data:comics, epochs:200, seed:1234, batch_size:4096, batch_eval:100, learning_rate:0.001, l2:0.001, neg_samples:3, sets_of_neg_samples:50, debug:True, d_model:50, conv_layer:2, kernel_size:3, log_dir:log_dir, device:cuda, has_drop:False, has_pretrain:False, 
2020-10-16 12:42:01
recall: 0.11919391971503826 0.1580821854590192
ndcg: 0.15366633753100065 0.15850741236778204
recall: 0.13707307372116156 0.18271906669393845
ndcg: 0.17532991507815204 0.1817642765103476
recall: 0.15119220593249758 0.19791597707199446
ndcg: 0.1962187610641197 0.20120887155145178
recall: 0.15887686587927483 0.20660714477763117
ndcg: 0.20537165752193154 0.21022938875427477
recall: 0.16630989613578626 0.21342829860179993
ndcg: 0.2142174805941888 0.21795579181353433
recall: 0.16955895913188673 0.21838176807820578
ndcg: 0.22001005547753175 0.22392635691018026
recall: 0.17318506706694822 0.22099956688108488
ndcg: 0.2254539937516512 0.22843532276642506
recall: 0.17502905921879422 0.22449699307427218
ndcg: 0.22706510620054168 0.23085873296498427
recall: 0.1767425077289675 0.22611458257526243
ndcg: 0.23013115428739367 0.23375662846642198
recall: 0.17984363782347865 0.22982916132265407
ndcg: 0.2339349492297315 0.23724823751595506
recall: 0.18071473736858135 0.2295112705944476
ndcg: 0.2350508489187644 0.23791041183233616
recall: 0.18018905770596633 0.23027887796796614
ndcg: 0.23540698978187805 0.23861818185736453
recall: 0.18285302245522303 0.2321667956006529
ndcg: 0.23813557040571334 0.24074824680986093
recall: 0.18324884269238392 0.23237603483051864
ndcg: 0.23902466027736702 0.2415581212742334
recall: 0.18472966440918812 0.23440362552337657
ndcg: 0.24111344180347027 0.24378747285054445
recall: 0.18562352116487985 0.23549187123590504
ndcg: 0.24216168369307192 0.24488430233193798
recall: 0.18583723850344092 0.23515266217400968
ndcg: 0.2423714667604428 0.24473251578685323
recall: 0.1863996576366833 0.23481990869610667
ndcg: 0.24334617722587876 0.24534518493471436
recall: 0.18597157311472784 0.23542087854145394
ndcg: 0.24277925255407765 0.24528079143975604
recall: 0.18595429384008083 0.23506907963819
ndcg: 0.24354991103894646 0.24578094729382144
recall: 0.18592236900300513 0.23608100001521798
ndcg: 0.24360257503218233 0.2462674909168104
recall: 0.18537343197906345 0.23554188145798552
ndcg: 0.24350456326966846 0.24633163662054533
recall: 0.18569072069482476 0.23594947352867846
ndcg: 0.24364417579297112 0.24637499287076906
recall: 0.18495956161185304 0.23511725613281806
ndcg: 0.24312969992819983 0.24591259378501112
recall: 0.18589760315432274 0.2359666383200532
ndcg: 0.24338928537001633 0.24617602156930793
recall: 0.1868222721987524 0.23707625273381158
ndcg: 0.24416170344295757 0.2469869075320718
recall: 0.187298733657474 0.23739403042711638
ndcg: 0.24492065776227 0.24763492600380538
recall: 0.18776065547487508 0.23732002981793127
ndcg: 0.24614880702371034 0.24846017413223107
recall: 0.18695636635958404 0.2368871599509983
ndcg: 0.2453271845114973 0.24770291539230438
recall: 0.18738244403844556 0.23721815932917262
ndcg: 0.24478508689793582 0.24743898234627096
recall: 0.18692762118721476 0.23674189544054153
ndcg: 0.24450735872242718 0.24724140599608668
recall: 0.18691164122669962 0.23717515473244172
ndcg: 0.24486761587319136 0.24765273869806997
recall: 0.1867211993255872 0.23678806673141495
ndcg: 0.24502666066051396 0.24767115281093058
recall: 0.18631186091049487 0.23650298312531137
ndcg: 0.24396829097111 0.24672035709417106
recall: 0.18649541063561006 0.23647049076665433
ndcg: 0.24389868257302938 0.246687297895457
recall: 0.18655614044334526 0.236341475929554
ndcg: 0.2447092337125837 0.2472220701340068
recall: 0.18569768330426206 0.23552915708438038
ndcg: 0.2433492114648328 0.2461170242661858
recall: 0.18585144736071643 0.23600647557309223
ndcg: 0.24315598556928147 0.24619562208268517
recall: 0.1862412992902045 0.23651724851222136
ndcg: 0.24418355209526518 0.2470628914356009
best epoch number: 28, best recall: 0.18776065547487508, best ndcg: 0.24614880702371034
