# Supplementary material for: Attenuated and normalized item-item product network for sequential recommendation
Source: PeerJ Comput Sci. 2022 Jan 21;8:e867. doi: 10.7717/peerj-cs.867 (PMC8802775; doi:10.7717/peerj-cs.867)
Supplement: Supplemental Information 1 [file peerj-cs-08-867-s001.zip › Supplementary Files/code-ANIIP/log_dir/comics_res_2.txt]

hyper parameters: L:5, T:3, data:comics, epochs:200, seed:1234, batch_size:4096, batch_eval:100, learning_rate:0.001, l2:0.001, neg_samples:3, sets_of_neg_samples:50, debug:True, d_model:50, conv_layer:2, kernel_size:3, log_dir:log_dir, device:cuda, has_drop:False, has_pretrain:False, 
2020-10-16 12:10:36
recall: 0.1203755015603572 0.1568284328542057
ndcg: 0.15632859259076726 0.15935615836628064
recall: 0.14198054314990413 0.18498360982552275
ndcg: 0.18375123648045388 0.18804539427338804
recall: 0.15105511258391222 0.19594923504106107
ndcg: 0.19349477200218226 0.1977988423206281
recall: 0.1590308201621669 0.20627610776452318
ndcg: 0.20614557808051215 0.21064327970746993
recall: 0.1659751194613923 0.21540130618150846
ndcg: 0.21571522445476035 0.22019966341122085
recall: 0.17130354759787975 0.21969261974819185
ndcg: 0.22333664440476353 0.22671501907922412
recall: 0.17451873564897283 0.2230911866897071
ndcg: 0.22742249776784582 0.23038897837698225
recall: 0.17679843243255963 0.2251997805952314
ndcg: 0.23107858053352537 0.2336771611345217
recall: 0.17883733565771895 0.22811827010038072
ndcg: 0.2331580557025337 0.23605129800136732
recall: 0.18020077460604786 0.22924813406308947
ndcg: 0.23503786567239765 0.23783616407838376
recall: 0.1816667448355056 0.23051370939724694
ndcg: 0.23708508573670783 0.23963410534688562
recall: 0.182987715596358 0.23192999669588302
ndcg: 0.23914912280504447 0.24146292099697117
recall: 0.18364446686567307 0.23293631121478628
ndcg: 0.23989734126898435 0.24227692382318794
recall: 0.18447719579909688 0.2337436687409351
ndcg: 0.2412249779608062 0.24365069406197945
recall: 0.18405890070103245 0.23381397971205164
ndcg: 0.24173665217855195 0.24432126126487727
recall: 0.18447093597087927 0.23345161800111114
ndcg: 0.24234997345828563 0.2444068606089798
recall: 0.18485194298701807 0.23506823496143975
ndcg: 0.24225011724915493 0.2449048546195905
recall: 0.18608672749391894 0.2361941002325239
ndcg: 0.24380473834242658 0.24638726576761105
recall: 0.18595228089657365 0.2363172460748845
ndcg: 0.2442629119082833 0.2469074816781271
recall: 0.18614696942143164 0.23583494150237808
ndcg: 0.24451233745225004 0.24684243407229423
recall: 0.18612383991758033 0.23557049717131595
ndcg: 0.24404500175722416 0.24626648652075409
recall: 0.18598142681801272 0.23571064750250517
ndcg: 0.2448735860793201 0.247061860133119
recall: 0.1858993009274355 0.2357220455490371
ndcg: 0.24419431869818675 0.24650752106344628
recall: 0.1865318304466198 0.23678208841871554
ndcg: 0.24530167371649717 0.24774571253001784
recall: 0.18522147220339738 0.23607637607553972
ndcg: 0.24280942088382143 0.24598867075637657
recall: 0.1854650110999933 0.23551510295537145
ndcg: 0.2437051686536798 0.24634544323757973
recall: 0.18587224030511781 0.23566838511346938
ndcg: 0.24388739441125215 0.24647113090733536
recall: 0.18624401596041018 0.23632822682407834
ndcg: 0.24465898714405232 0.2471841055819188
recall: 0.1869656373516231 0.23704797501824795
ndcg: 0.2452912647054556 0.2477371180866703
recall: 0.1874110679967122 0.23840809493726386
ndcg: 0.24620405584161792 0.2491348125882603
recall: 0.18757529274917456 0.23727981456306677
ndcg: 0.24541053517190684 0.24778780616625098
recall: 0.186037343405619 0.2362261890755421
ndcg: 0.24428812752489742 0.24696696339352
recall: 0.18588723102517513 0.2359369697803071
ndcg: 0.24386094545316056 0.24667336431876447
recall: 0.18663110545810652 0.23695888550804833
ndcg: 0.24572485134491848 0.24841070124897374
recall: 0.186693879901566 0.23686737317784054
ndcg: 0.24531192723880335 0.24800627709595294
recall: 0.18691668831905903 0.23709932975521109
ndcg: 0.24543096119568766 0.248122614296472
recall: 0.18680974998952457 0.23717930686465383
ndcg: 0.24575080887960893 0.24847362238079254
recall: 0.18602092162190695 0.23618670015857107
ndcg: 0.24453536964130598 0.24729980491641482
recall: 0.1855291931741362 0.23599001001217987
ndcg: 0.24431278781396723 0.2472981001663503
recall: 0.18605647898954875 0.2371338940681657
ndcg: 0.24506369696130187 0.24817443667467187
recall: 0.18625204732622053 0.23685923294199362
ndcg: 0.24446307587958502 0.24757565549607657
recall: 0.18607723525413067 0.23621028052583437
ndcg: 0.2444041360582642 0.24720197570060087
best epoch number: 31, best recall: 0.18757529274917456, best ndcg: 0.24541053517190684
