# Supplementary material for: Attenuated and normalized item-item product network for sequential recommendation
Source: PeerJ Comput Sci. 2022 Jan 21;8:e867. doi: 10.7717/peerj-cs.867 (PMC8802775; doi:10.7717/peerj-cs.867)
Supplement: Supplemental Information 1 [file peerj-cs-08-867-s001.zip › Supplementary Files/code-ANIIP/log_dir/comics_res_0.txt]

hyper parameters: L:5, T:3, data:comics, epochs:200, seed:1234, batch_size:4096, batch_eval:100, learning_rate:0.001, l2:0.001, neg_samples:3, sets_of_neg_samples:50, debug:True, d_model:50, conv_layer:2, kernel_size:3, log_dir:log_dir, device:cuda, has_drop:False, has_pretrain:False, 
2020-10-16 11:02:25
recall: 0.12019993689459327 0.15835988454731176
ndcg: 0.1547499640266389 0.15907979411633993
recall: 0.1387603657276015 0.18113632309947644
ndcg: 0.17858151639156597 0.1830869498021988
recall: 0.14982095778986587 0.1959405576684091
ndcg: 0.19245872444987158 0.1977745849640179
recall: 0.1587174016789344 0.20615801639304504
ndcg: 0.2034231232055898 0.20856793390708372
recall: 0.16380911539455528 0.21287656833179244
ndcg: 0.21211703550602437 0.2171300714997515
recall: 0.1697273590667659 0.21702907156197
ndcg: 0.21975467549330613 0.22325434193335156
recall: 0.1728121554774662 0.22163593570688223
ndcg: 0.22448549215965857 0.22813741698207782
recall: 0.1753797808470149 0.22451488606812992
ndcg: 0.22763322847345224 0.2312040572757206
recall: 0.1774974337689871 0.22777028243911113
ndcg: 0.23084227620499634 0.23462320028901942
recall: 0.17892248000540767 0.22849861947756878
ndcg: 0.232927470437167 0.23637572093161613
recall: 0.181027825032611 0.230662980224367
ndcg: 0.23651254672892252 0.23948556659085385
recall: 0.1815607603550098 0.23150121889138753
ndcg: 0.23701748857164479 0.24017065555147382
recall: 0.18422108795311876 0.2334592760597497
ndcg: 0.24086349709060145 0.24328547381950832
recall: 0.18464917294411234 0.23439095995087672
ndcg: 0.24202062857536555 0.2445697278513297
recall: 0.18380321656055604 0.2329928812878972
ndcg: 0.24095834025875634 0.24348864326143138
recall: 0.1839764965570344 0.23314573652845483
ndcg: 0.24055828845734195 0.24318622430248418
recall: 0.1852412319610018 0.23474314924196352
ndcg: 0.24319240039026013 0.24565569989237152
recall: 0.184914069211001 0.23457041111094037
ndcg: 0.2425104390731187 0.24533330345947682
recall: 0.18490742064047222 0.23442836843539164
ndcg: 0.24203606188261534 0.24462163107536244
recall: 0.18610932603584723 0.23531770810269279
ndcg: 0.24381249587344223 0.24602058181919687
recall: 0.1861152951010569 0.23576002959685405
ndcg: 0.24445701500378714 0.2468350481784014
recall: 0.1862575552243834 0.23565480933334995
ndcg: 0.24410358040416721 0.24629660029239892
recall: 0.18665573260422944 0.23629554768188346
ndcg: 0.24505018280947483 0.24745139751378997
recall: 0.1860705802370179 0.23538108033833194
ndcg: 0.2439794972781693 0.24645943498885708
recall: 0.18635520458737526 0.23590394576215443
ndcg: 0.24454722898697553 0.247018981699778
recall: 0.18700053584579637 0.23706527421090787
ndcg: 0.24563421161817692 0.24828331757149646
recall: 0.18644444014906209 0.2365454472319569
ndcg: 0.24482658896666562 0.24752208868669406
recall: 0.18631499755827083 0.23619659977449903
ndcg: 0.24460630120249066 0.24732822077268501
recall: 0.18564185583960593 0.23632549680660936
ndcg: 0.24403752779995785 0.2470958304232286
recall: 0.18683679934431172 0.23761055340379278
ndcg: 0.24586588623931893 0.24886674115065374
recall: 0.18613675050348924 0.2362040299002588
ndcg: 0.24463096165955345 0.24740821919342448
recall: 0.1869984988534419 0.2374509437796972
ndcg: 0.24562546879085512 0.24852028652004687
recall: 0.18676098025838336 0.2366579741421666
ndcg: 0.2455661239640838 0.24818089569317534
recall: 0.1865541703919462 0.23661361098303846
ndcg: 0.2452849036327771 0.24807745091733768
recall: 0.18577548758312257 0.2360457796955524
ndcg: 0.24476151920261333 0.24759857200184718
recall: 0.1870212331942047 0.23661555885188953
ndcg: 0.24568760525598668 0.24816424180011623
recall: 0.18578661219432782 0.23645924875284968
ndcg: 0.24422733682333964 0.2473399812775196
recall: 0.18543187609748907 0.23554058294173116
ndcg: 0.24339307951578196 0.24639369260903599
recall: 0.18617988147010714 0.23630060356987337
ndcg: 0.24424432648394023 0.24713043244365085
recall: 0.18585186039892637 0.23574915283729914
ndcg: 0.2440930533409677 0.2468247813113282
recall: 0.18588710745942513 0.23667342134482341
ndcg: 0.2444518179368017 0.24766610346763768
recall: 0.18627998643904137 0.23636729468712891
ndcg: 0.2448755691113076 0.2476819061720778
recall: 0.18646082848742127 0.23600421969893368
ndcg: 0.2441498468274444 0.24672304669330186
recall: 0.1859746439104726 0.23578031499444807
ndcg: 0.2436541959871013 0.24653383686391178
recall: 0.18532407821707716 0.23525838842575944
ndcg: 0.2429774488148193 0.24588757278838388
recall: 0.18554772130598146 0.23505289004854008
ndcg: 0.24332366974527134 0.24621290449111563
recall: 0.18618366084142676 0.23621111574761688
ndcg: 0.24408270245338315 0.24705238797786058
best epoch number: 36, best recall: 0.1870212331942047, best ndcg: 0.24568760525598668
