# Supplementary material for: Attenuated and normalized item-item product network for sequential recommendation
Source: PeerJ Comput Sci. 2022 Jan 21;8:e867. doi: 10.7717/peerj-cs.867 (PMC8802775; doi:10.7717/peerj-cs.867)
Supplement: Supplemental Information 1 [file peerj-cs-08-867-s001.zip › Supplementary Files/code-ANIIP/log_dir/comics_res_1.txt]

hyper parameters: L:5, T:3, data:comics, epochs:200, seed:1234, batch_size:4096, batch_eval:100, learning_rate:0.001, l2:0.001, neg_samples:3, sets_of_neg_samples:50, debug:True, d_model:50, conv_layer:2, kernel_size:3, log_dir:log_dir, device:cuda, has_drop:False, has_pretrain:False, 
2020-10-16 11:37:18
recall: 0.11786487467812327 0.15714986976978423
ndcg: 0.15327400401801458 0.1582992643928791
recall: 0.1371266361893476 0.17979860806989245
ndcg: 0.17674717764576287 0.18151274323639977
recall: 0.14863687401912884 0.19422858943880794
ndcg: 0.19285846030207798 0.19774404312953092
recall: 0.1587267241660165 0.20562473727576785
ndcg: 0.20456627702934824 0.20921879242453628
recall: 0.16434389996484716 0.2126084658437265
ndcg: 0.21246468869168159 0.2172911863832398
recall: 0.16943649940113398 0.21842549801745448
ndcg: 0.2195847221642124 0.2240568249986929
recall: 0.17205346149367415 0.22183513511913677
ndcg: 0.22252824906717336 0.2271149867934598
recall: 0.17570782665021406 0.22501521481751496
ndcg: 0.2276759069984532 0.2314445212607178
recall: 0.1777054535039236 0.22769277647496938
ndcg: 0.23183835930237512 0.2353678353270437
recall: 0.17931469389443824 0.2278722533945001
ndcg: 0.2340739769865708 0.2367497308460642
recall: 0.18046651255276322 0.22905413514291467
ndcg: 0.2361681259095141 0.23874003594407875
recall: 0.1817427756335756 0.2305902012071716
ndcg: 0.23739204735370298 0.2401050049546136
recall: 0.18275783901356693 0.23273059140536892
ndcg: 0.23958033675750057 0.24245219557751
recall: 0.18319693787348698 0.23296449802890676
ndcg: 0.2395604638973779 0.24249128909389855
recall: 0.18411309750078825 0.23359513751193228
ndcg: 0.2414600026828844 0.24392305392436542
recall: 0.1841298891779002 0.2336655822003196
ndcg: 0.24180961073927265 0.2442643913525147
recall: 0.1854458755811351 0.23567945396723056
ndcg: 0.24372946237047416 0.24637964694529568
recall: 0.1856649666331355 0.2345532050800208
ndcg: 0.24405426608586223 0.24595117029398636
recall: 0.18566497196779685 0.23537906198691083
ndcg: 0.24403278532824046 0.24644500169206757
recall: 0.18631464070561765 0.23587969477823262
ndcg: 0.24369397885586777 0.24625764824735288
recall: 0.1867328801666026 0.23636920284971183
ndcg: 0.24462863276290261 0.24718787186547678
recall: 0.1869237175966743 0.23686565936439066
ndcg: 0.24528647700404116 0.2476893077053292
recall: 0.18639186248989678 0.23622011020396985
ndcg: 0.2448508768729785 0.2470541790608945
recall: 0.1868304916659413 0.2361924019047087
ndcg: 0.2452448080320918 0.24749170578258686
recall: 0.1866337610187517 0.23699254467563471
ndcg: 0.24525049687938408 0.24798740271222813
recall: 0.1870453689348992 0.236874907573162
ndcg: 0.24503646285728958 0.24759598589953924
recall: 0.1862584649105944 0.23647868868060737
ndcg: 0.24484548364118158 0.24752696409350486
recall: 0.18579012504981926 0.2358937066492029
ndcg: 0.24430159707515278 0.2471479159365706
recall: 0.18660312352525799 0.23664689038952785
ndcg: 0.24463092778259973 0.2473225309439992
recall: 0.18646068058331203 0.23654016850017934
ndcg: 0.24526207833197197 0.24781112689092177
recall: 0.185850658183503 0.2362247039720534
ndcg: 0.24444735000667206 0.24720842385834538
recall: 0.18692956196680663 0.236820006623906
ndcg: 0.24542253752439697 0.24806300180616325
recall: 0.18715088949918993 0.23764229514223184
ndcg: 0.24644027768611015 0.24928917518105254
recall: 0.18685634963093514 0.2371619651188509
ndcg: 0.24583072125023797 0.24862066737063226
recall: 0.18714560719947432 0.23740432186596905
ndcg: 0.24560319361145871 0.24848483887783268
recall: 0.18665251899928967 0.23615719576863656
ndcg: 0.24457189397968973 0.2471039859974918
recall: 0.18687696231662806 0.23741285746251317
ndcg: 0.2449639230194304 0.24801353751004232
recall: 0.18679503819768062 0.23667760341571342
ndcg: 0.24478864579704226 0.24764878359255962
recall: 0.18610790411183878 0.23602010916196034
ndcg: 0.24433409709305698 0.24711296666522667
recall: 0.18553069482821727 0.2357581752853632
ndcg: 0.24319350372322318 0.2463602153467498
recall: 0.18616676884592653 0.23616554822541572
ndcg: 0.24388155245859314 0.24684511992297364
recall: 0.1862857971087862 0.23615487658115975
ndcg: 0.24368448140268623 0.2465019172082963
recall: 0.1857005869335421 0.23600420227876284
ndcg: 0.2432752806521115 0.24635264738252624
recall: 0.1859020492869537 0.23594218979535764
ndcg: 0.2436240332352692 0.2464629637090165
best epoch number: 33, best recall: 0.18715088949918993, best ndcg: 0.24644027768611015
