# Supplementary material for: Attenuated and normalized item-item product network for sequential recommendation
Source: PeerJ Comput Sci. 2022 Jan 21;8:e867. doi: 10.7717/peerj-cs.867 (PMC8802775; doi:10.7717/peerj-cs.867)
Supplement: Supplemental Information 1 [file peerj-cs-08-867-s001.zip › Supplementary Files/code-ANIIP/log_dir/child_loss_2.txt]

Epoch: 1	time: 26.2s	loss: 3550.6626
Epoch: 2	time: 23.7s	loss: 1791.0934
Epoch: 3	time: 23.2s	loss: 1385.1420
Epoch: 4	time: 21.6s	loss: 1189.4720
Epoch: 5	time: 21.0s	loss: 1052.7492
Epoch: 6	time: 20.7s	loss: 942.7275
Epoch: 7	time: 21.2s	loss: 857.5168
Epoch: 8	time: 20.5s	loss: 782.2862
Epoch: 9	time: 19.9s	loss: 727.2601
Epoch: 10	time: 22.7s	loss: 678.7706
Epoch: 11	time: 22.6s	loss: 633.5152
Epoch: 12	time: 23.7s	loss: 600.3375
Epoch: 13	time: 21.2s	loss: 566.4883
Epoch: 14	time: 22.6s	loss: 540.8242
Epoch: 15	time: 22.8s	loss: 518.2140
Epoch: 16	time: 19.5s	loss: 495.8341
Epoch: 17	time: 19.6s	loss: 478.5211
Epoch: 18	time: 19.1s	loss: 460.5219
Epoch: 19	time: 19.5s	loss: 445.4492
Epoch: 20	time: 19.9s	loss: 434.5636
Epoch: 21	time: 19.7s	loss: 419.1043
Epoch: 22	time: 19.8s	loss: 408.8538
Epoch: 23	time: 20.3s	loss: 399.8596
Epoch: 24	time: 19.6s	loss: 386.4271
Epoch: 25	time: 19.8s	loss: 377.1043
Epoch: 26	time: 18.6s	loss: 372.6767
Epoch: 27	time: 19.5s	loss: 365.2759
Epoch: 28	time: 19.5s	loss: 358.0424
Epoch: 29	time: 19.3s	loss: 351.6047
Epoch: 30	time: 19.6s	loss: 343.7202
Epoch: 31	time: 19.0s	loss: 337.6490
Epoch: 32	time: 19.3s	loss: 332.2285
Epoch: 33	time: 20.1s	loss: 330.4300
Epoch: 34	time: 18.3s	loss: 322.1774
Epoch: 35	time: 19.8s	loss: 314.9715
Epoch: 36	time: 19.2s	loss: 313.9025
Epoch: 37	time: 19.2s	loss: 311.4948
Epoch: 38	time: 19.3s	loss: 307.5079
Epoch: 39	time: 19.6s	loss: 302.3752
Epoch: 40	time: 19.7s	loss: 300.6485
Epoch: 41	time: 19.6s	loss: 298.4109
Epoch: 42	time: 19.6s	loss: 294.4289
Epoch: 43	time: 19.7s	loss: 291.6164
Epoch: 44	time: 19.2s	loss: 289.0812
Epoch: 45	time: 18.8s	loss: 287.6540
Epoch: 46	time: 19.0s	loss: 285.4614
