# Supplementary material for: Attenuated and normalized item-item product network for sequential recommendation
Source: PeerJ Comput Sci. 2022 Jan 21;8:e867. doi: 10.7717/peerj-cs.867 (PMC8802775; doi:10.7717/peerj-cs.867)
Supplement: Supplemental Information 1 [file peerj-cs-08-867-s001.zip › Supplementary Files/code-ANIIP/log_dir/child_loss_1.txt]

Epoch: 1	time: 20.9s	loss: 3556.2154
Epoch: 2	time: 20.4s	loss: 1758.0492
Epoch: 3	time: 21.9s	loss: 1368.1146
Epoch: 4	time: 24.1s	loss: 1182.4755
Epoch: 5	time: 21.1s	loss: 1049.0211
Epoch: 6	time: 21.3s	loss: 943.1141
Epoch: 7	time: 21.0s	loss: 862.2934
Epoch: 8	time: 21.6s	loss: 789.7749
Epoch: 9	time: 23.7s	loss: 727.3648
Epoch: 10	time: 22.2s	loss: 679.1138
Epoch: 11	time: 20.2s	loss: 644.2645
Epoch: 12	time: 20.5s	loss: 606.5792
Epoch: 13	time: 23.4s	loss: 569.5004
Epoch: 14	time: 25.1s	loss: 548.4577
Epoch: 15	time: 22.7s	loss: 521.1218
Epoch: 16	time: 22.2s	loss: 496.8608
Epoch: 17	time: 21.3s	loss: 480.6662
Epoch: 18	time: 22.6s	loss: 464.1096
Epoch: 19	time: 22.3s	loss: 443.2151
Epoch: 20	time: 22.5s	loss: 434.1361
Epoch: 21	time: 23.1s	loss: 420.8895
Epoch: 22	time: 23.3s	loss: 407.1925
Epoch: 23	time: 21.8s	loss: 399.8676
Epoch: 24	time: 22.6s	loss: 388.9382
Epoch: 25	time: 23.3s	loss: 379.6913
Epoch: 26	time: 23.8s	loss: 370.4875
Epoch: 27	time: 23.6s	loss: 364.5414
Epoch: 28	time: 24.9s	loss: 356.2993
Epoch: 29	time: 25.5s	loss: 350.6643
Epoch: 30	time: 23.2s	loss: 342.2899
Epoch: 31	time: 22.1s	loss: 340.8849
Epoch: 32	time: 23.6s	loss: 334.8928
Epoch: 33	time: 20.4s	loss: 328.0005
Epoch: 34	time: 23.3s	loss: 324.4826
Epoch: 35	time: 21.6s	loss: 319.2480
Epoch: 36	time: 22.7s	loss: 312.5731
Epoch: 37	time: 24.7s	loss: 311.9614
Epoch: 38	time: 23.3s	loss: 308.4271
Epoch: 39	time: 23.8s	loss: 303.7635
Epoch: 40	time: 23.3s	loss: 300.5227
Epoch: 41	time: 21.8s	loss: 295.5279
Epoch: 42	time: 21.5s	loss: 293.0132
Epoch: 43	time: 22.4s	loss: 290.3517
Epoch: 44	time: 23.9s	loss: 289.7433
Epoch: 45	time: 23.7s	loss: 287.1977
Epoch: 46	time: 20.9s	loss: 283.7094
