# Supplementary material for: Attenuated and normalized item-item product network for sequential recommendation
Source: PeerJ Comput Sci. 2022 Jan 21;8:e867. doi: 10.7717/peerj-cs.867 (PMC8802775; doi:10.7717/peerj-cs.867)
Supplement: Supplemental Information 1 [file peerj-cs-08-867-s001.zip › Supplementary Files/code-ANIIP/log_dir/child_loss_0.txt]

Epoch: 1	time: 18.2s	loss: 3544.1606
Epoch: 2	time: 17.3s	loss: 1773.6801
Epoch: 3	time: 17.8s	loss: 1388.1812
Epoch: 4	time: 17.0s	loss: 1184.4707
Epoch: 5	time: 17.8s	loss: 1046.0663
Epoch: 6	time: 17.6s	loss: 937.9724
Epoch: 7	time: 17.3s	loss: 845.2709
Epoch: 8	time: 17.8s	loss: 781.0846
Epoch: 9	time: 17.4s	loss: 720.9397
Epoch: 10	time: 17.8s	loss: 674.9906
Epoch: 11	time: 17.7s	loss: 632.2582
Epoch: 12	time: 18.1s	loss: 597.5128
Epoch: 13	time: 17.3s	loss: 567.7854
Epoch: 14	time: 18.0s	loss: 540.1228
Epoch: 15	time: 17.8s	loss: 517.3466
Epoch: 16	time: 17.8s	loss: 496.0565
Epoch: 17	time: 17.4s	loss: 475.7054
Epoch: 18	time: 17.3s	loss: 461.3358
Epoch: 19	time: 17.8s	loss: 445.8747
Epoch: 20	time: 18.1s	loss: 435.7539
Epoch: 21	time: 17.3s	loss: 417.5166
Epoch: 22	time: 17.6s	loss: 409.0151
Epoch: 23	time: 18.2s	loss: 398.1467
Epoch: 24	time: 16.3s	loss: 388.9458
Epoch: 25	time: 17.6s	loss: 382.6090
Epoch: 26	time: 18.1s	loss: 370.2993
Epoch: 27	time: 17.9s	loss: 362.5292
Epoch: 28	time: 18.0s	loss: 358.1722
Epoch: 29	time: 17.9s	loss: 350.0810
Epoch: 30	time: 18.2s	loss: 343.7932
Epoch: 31	time: 17.4s	loss: 338.1343
Epoch: 32	time: 17.9s	loss: 335.6485
Epoch: 33	time: 17.8s	loss: 324.0958
Epoch: 34	time: 17.9s	loss: 323.8312
Epoch: 35	time: 17.7s	loss: 318.5590
Epoch: 36	time: 17.2s	loss: 316.5345
