# Supplementary material for: Attenuated and normalized item-item product network for sequential recommendation
Source: PeerJ Comput Sci. 2022 Jan 21;8:e867. doi: 10.7717/peerj-cs.867 (PMC8802775; doi:10.7717/peerj-cs.867)
Supplement: Supplemental Information 1 [file peerj-cs-08-867-s001.zip › Supplementary Files/code-ANIIP/log_dir/comics_loss_3.txt]

Epoch: 1	time: 14.8s	loss: 3951.6505
Epoch: 2	time: 15.6s	loss: 1509.1692
Epoch: 3	time: 15.4s	loss: 1095.1028
Epoch: 4	time: 15.2s	loss: 892.3747
Epoch: 5	time: 15.6s	loss: 757.0873
Epoch: 6	time: 15.2s	loss: 667.1037
Epoch: 7	time: 15.6s	loss: 601.7622
Epoch: 8	time: 15.2s	loss: 546.3702
Epoch: 9	time: 15.1s	loss: 507.1756
Epoch: 10	time: 15.4s	loss: 472.3371
Epoch: 11	time: 16.3s	loss: 444.3821
Epoch: 12	time: 15.2s	loss: 418.2239
Epoch: 13	time: 15.4s	loss: 395.4352
Epoch: 14	time: 15.7s	loss: 376.7706
Epoch: 15	time: 15.6s	loss: 365.0893
Epoch: 16	time: 14.5s	loss: 350.0721
Epoch: 17	time: 15.0s	loss: 333.2816
Epoch: 18	time: 15.3s	loss: 323.3949
Epoch: 19	time: 15.4s	loss: 312.2599
Epoch: 20	time: 14.5s	loss: 307.6957
Epoch: 21	time: 15.1s	loss: 296.1940
Epoch: 22	time: 15.2s	loss: 288.9759
Epoch: 23	time: 15.2s	loss: 283.5738
Epoch: 24	time: 14.2s	loss: 276.9346
Epoch: 25	time: 15.4s	loss: 270.3997
Epoch: 26	time: 15.4s	loss: 264.4336
Epoch: 27	time: 15.2s	loss: 261.3201
Epoch: 28	time: 13.3s	loss: 253.8155
Epoch: 29	time: 15.4s	loss: 253.0252
Epoch: 30	time: 15.6s	loss: 246.5843
Epoch: 31	time: 18.1s	loss: 242.4723
Epoch: 32	time: 14.7s	loss: 237.1253
Epoch: 33	time: 15.3s	loss: 234.1165
Epoch: 34	time: 15.2s	loss: 231.0912
Epoch: 35	time: 15.2s	loss: 228.3928
Epoch: 36	time: 14.6s	loss: 226.4384
Epoch: 37	time: 15.1s	loss: 224.6888
Epoch: 38	time: 15.6s	loss: 220.8508
Epoch: 39	time: 14.6s	loss: 218.6573
