# Supplementary material for: Attenuated and normalized item-item product network for sequential recommendation
Source: PeerJ Comput Sci. 2022 Jan 21;8:e867. doi: 10.7717/peerj-cs.867 (PMC8802775; doi:10.7717/peerj-cs.867)
Supplement: Supplemental Information 1 [file peerj-cs-08-867-s001.zip › Supplementary Files/code-ANIIP/log_dir/child_res_2.txt]

hyper parameters: L:5, T:3, data:child, epochs:200, seed:1234, batch_size:4096, batch_eval:100, learning_rate:0.001, l2:0.001, neg_samples:3, sets_of_neg_samples:50, debug:True, d_model:50, conv_layer:2, kernel_size:3, log_dir:log_dir, device:cuda, has_drop:False, has_pretrain:False, 
2020-10-16 12:39:24
recall: 0.09226942383400569 0.14047093231393853
ndcg: 0.10239503910626507 0.12007465233523132
recall: 0.10447967761859081 0.1586500221949732
ndcg: 0.11426484328652135 0.1338418537508527
recall: 0.1142310453686911 0.17150208907929704
ndcg: 0.1251069467222418 0.14591712017669728
recall: 0.12033536068052403 0.1775527698143851
ndcg: 0.13286446817332567 0.15321772322809515
recall: 0.12443675504705388 0.1838026053096877
ndcg: 0.13719421034460563 0.15829870018930933
recall: 0.12643122992505382 0.18695168173497426
ndcg: 0.14001926224327685 0.1615509047738685
recall: 0.12826035307652817 0.1884720720793527
ndcg: 0.1426093249133707 0.16381907776396604
recall: 0.130282260167358 0.19141622092075422
ndcg: 0.1441524697006485 0.16568409478905793
recall: 0.13282943507403666 0.1935543485948473
ndcg: 0.1474963960143259 0.16876523430051996
recall: 0.13224190811239844 0.19327821605735224
ndcg: 0.14718292988112205 0.1685447603878551
recall: 0.13352456519128916 0.19435856081919461
ndcg: 0.14858342523685278 0.1698057863358896
recall: 0.1328551902594083 0.1936776603913263
ndcg: 0.14728987014060466 0.16848413711172244
recall: 0.13365516827667978 0.19458340817610442
ndcg: 0.14909480637451875 0.17039096309518248
recall: 0.13516257538173487 0.19576361884636526
ndcg: 0.15074911208560862 0.17182144767581328
recall: 0.13615848957594573 0.19661948629616918
ndcg: 0.15185019359558122 0.1729231064103015
recall: 0.13436684720890288 0.1959810784468363
ndcg: 0.14953361850593672 0.17101927160282793
recall: 0.13545634679511173 0.19565907314918454
ndcg: 0.15090575078086135 0.1716471243091146
recall: 0.1359475171161293 0.19694532941487483
ndcg: 0.15095287644634628 0.17224527615499738
recall: 0.13609900014584986 0.19688381200534158
ndcg: 0.1512482768920892 0.1723467832637918
recall: 0.1364763062644323 0.19745538752535594
ndcg: 0.15193497245099008 0.1730958436401785
recall: 0.13555384881547486 0.1966785765053401
ndcg: 0.15098812568070524 0.1722640038445782
recall: 0.13600178256351958 0.19662187036010773
ndcg: 0.15051985220437783 0.17155616698383253
recall: 0.13487257050522364 0.19624451726562256
ndcg: 0.15005926779031967 0.17145957830465497
recall: 0.1364281392454531 0.19714400894623724
ndcg: 0.1515395265916559 0.17269145660341612
recall: 0.1367646373167738 0.1975550574219643
ndcg: 0.15204824773625694 0.17320122478985533
recall: 0.13646721450915006 0.19741623552626056
ndcg: 0.1512588397333217 0.172502614553529
recall: 0.1362688628706571 0.19706627616209516
ndcg: 0.15127203248279364 0.17241800752899664
recall: 0.1358553812737379 0.1972386101658487
ndcg: 0.15110661115825713 0.1724720274999736
recall: 0.13597416018933248 0.19703857170656963
ndcg: 0.15140307776138354 0.17264121139450692
recall: 0.13472513553125645 0.19671502582342096
ndcg: 0.1498785731135823 0.17170541106451917
recall: 0.13530357749217833 0.19644346529130216
ndcg: 0.15099965947150015 0.17220204875969944
recall: 0.13559911556296533 0.19671051298765052
ndcg: 0.15159010453680777 0.1728601307619408
recall: 0.1358863018388061 0.19719592145910908
ndcg: 0.1507619018609441 0.17215059700894003
recall: 0.13573685419532106 0.19770150964428704
ndcg: 0.15062571592054988 0.17226535905657023
recall: 0.1368447290029094 0.19808474666626577
ndcg: 0.15226808905552253 0.17364771252829922
recall: 0.1357797778705382 0.19771915320032962
ndcg: 0.15115665647971815 0.17279124629083448
recall: 0.13508644418445925 0.19727802207365105
ndcg: 0.15011419053910396 0.1719536609077659
recall: 0.1358596398591231 0.1977230947482067
ndcg: 0.1505253732145653 0.17232466258184678
recall: 0.13484835616312182 0.19661725181792744
ndcg: 0.14978701517344123 0.17144692978385667
recall: 0.1364528709548055 0.19772020664139187
ndcg: 0.1523967395869604 0.17366734578617568
recall: 0.13553194636158022 0.1969500925451806
ndcg: 0.15060531132666963 0.17214617635850796
recall: 0.136079180620757 0.19762871957619174
ndcg: 0.15074339136528117 0.17215664193751717
recall: 0.1358626375238608 0.1972706597747535
ndcg: 0.15114775109990444 0.17256422746362388
recall: 0.13600699734505767 0.19790923653613102
ndcg: 0.15128345479477942 0.17292194356930196
recall: 0.13621031409451778 0.198409370106156
ndcg: 0.15103452759046992 0.17277827156482803
recall: 0.13566117838529368 0.19811735617223442
ndcg: 0.15066902874518448 0.17260627849302823
best epoch number: 35, best recall: 0.1368447290029094, best ndcg: 0.15226808905552253
