# Supplementary material for: Attenuated and normalized item-item product network for sequential recommendation
Source: PeerJ Comput Sci. 2022 Jan 21;8:e867. doi: 10.7717/peerj-cs.867 (PMC8802775; doi:10.7717/peerj-cs.867)
Supplement: Supplemental Information 1 [file peerj-cs-08-867-s001.zip › Supplementary Files/code-ANIIP/log_dir/comics_loss_2.txt]

Epoch: 1	time: 16.0s	loss: 3966.0655
Epoch: 2	time: 15.9s	loss: 1536.3697
Epoch: 3	time: 15.9s	loss: 1102.3759
Epoch: 4	time: 15.8s	loss: 896.6627
Epoch: 5	time: 15.7s	loss: 770.4979
Epoch: 6	time: 16.7s	loss: 670.8311
Epoch: 7	time: 15.8s	loss: 606.6006
Epoch: 8	time: 14.9s	loss: 552.2049
Epoch: 9	time: 15.1s	loss: 508.8745
Epoch: 10	time: 15.6s	loss: 471.7813
Epoch: 11	time: 14.7s	loss: 446.7131
Epoch: 12	time: 14.6s	loss: 420.5789
Epoch: 13	time: 15.6s	loss: 398.3975
Epoch: 14	time: 16.6s	loss: 382.5682
Epoch: 15	time: 15.5s	loss: 365.4290
Epoch: 16	time: 14.6s	loss: 352.9842
Epoch: 17	time: 17.1s	loss: 339.1685
Epoch: 18	time: 15.2s	loss: 324.8303
Epoch: 19	time: 15.6s	loss: 317.3717
Epoch: 20	time: 18.1s	loss: 306.5858
Epoch: 21	time: 15.2s	loss: 300.0664
Epoch: 22	time: 15.7s	loss: 294.0183
Epoch: 23	time: 17.4s	loss: 283.6930
Epoch: 24	time: 15.5s	loss: 277.2688
Epoch: 25	time: 15.5s	loss: 272.6450
Epoch: 26	time: 16.9s	loss: 266.7548
Epoch: 27	time: 15.5s	loss: 263.4747
Epoch: 28	time: 15.1s	loss: 256.1630
Epoch: 29	time: 16.8s	loss: 251.7495
Epoch: 30	time: 15.3s	loss: 248.4093
Epoch: 31	time: 14.4s	loss: 245.2304
Epoch: 32	time: 16.1s	loss: 238.6547
Epoch: 33	time: 16.1s	loss: 236.8220
Epoch: 34	time: 17.8s	loss: 233.6299
Epoch: 35	time: 15.1s	loss: 230.8490
Epoch: 36	time: 15.2s	loss: 225.8857
Epoch: 37	time: 16.6s	loss: 224.7641
Epoch: 38	time: 15.5s	loss: 222.5676
Epoch: 39	time: 13.8s	loss: 219.4484
Epoch: 40	time: 14.0s	loss: 217.2126
Epoch: 41	time: 16.5s	loss: 214.8815
Epoch: 42	time: 15.4s	loss: 212.0064
