# Supplementary material for: Attenuated and normalized item-item product network for sequential recommendation
Source: PeerJ Comput Sci. 2022 Jan 21;8:e867. doi: 10.7717/peerj-cs.867 (PMC8802775; doi:10.7717/peerj-cs.867)
Supplement: Supplemental Information 1 [file peerj-cs-08-867-s001.zip › Supplementary Files/code-ANIIP/log_dir/comics_loss_0.txt]

Epoch: 1	time: 15.4s	loss: 3957.5083
Epoch: 2	time: 15.8s	loss: 1506.5599
Epoch: 3	time: 15.9s	loss: 1094.0444
Epoch: 4	time: 14.6s	loss: 889.1923
Epoch: 5	time: 15.1s	loss: 758.7456
Epoch: 6	time: 15.2s	loss: 668.1637
Epoch: 7	time: 17.2s	loss: 600.6485
Epoch: 8	time: 15.3s	loss: 547.8809
Epoch: 9	time: 15.4s	loss: 508.5946
Epoch: 10	time: 15.4s	loss: 475.2441
Epoch: 11	time: 15.3s	loss: 445.2136
Epoch: 12	time: 15.6s	loss: 419.7684
Epoch: 13	time: 15.3s	loss: 399.1951
Epoch: 14	time: 15.9s	loss: 379.6578
Epoch: 15	time: 14.4s	loss: 364.3536
Epoch: 16	time: 16.3s	loss: 351.0066
Epoch: 17	time: 15.2s	loss: 338.4484
Epoch: 18	time: 15.7s	loss: 324.5426
Epoch: 19	time: 16.5s	loss: 316.1995
Epoch: 20	time: 15.3s	loss: 309.2907
Epoch: 21	time: 15.3s	loss: 298.4580
Epoch: 22	time: 18.0s	loss: 292.4368
Epoch: 23	time: 14.5s	loss: 285.3297
Epoch: 24	time: 15.5s	loss: 279.1811
Epoch: 25	time: 17.5s	loss: 272.3382
Epoch: 26	time: 14.9s	loss: 265.9185
Epoch: 27	time: 14.7s	loss: 260.3814
Epoch: 28	time: 15.6s	loss: 255.1239
Epoch: 29	time: 15.5s	loss: 253.0287
Epoch: 30	time: 15.5s	loss: 247.3508
Epoch: 31	time: 14.6s	loss: 242.7197
Epoch: 32	time: 15.5s	loss: 239.5400
Epoch: 33	time: 14.7s	loss: 235.7894
Epoch: 34	time: 16.2s	loss: 232.3151
Epoch: 35	time: 15.6s	loss: 228.3332
Epoch: 36	time: 16.2s	loss: 224.3874
Epoch: 37	time: 15.4s	loss: 225.7886
Epoch: 38	time: 15.2s	loss: 224.1484
Epoch: 39	time: 18.1s	loss: 220.4649
Epoch: 40	time: 15.4s	loss: 215.8890
Epoch: 41	time: 15.6s	loss: 214.2885
Epoch: 42	time: 15.3s	loss: 209.9313
Epoch: 43	time: 15.4s	loss: 210.7116
Epoch: 44	time: 14.9s	loss: 209.3297
Epoch: 45	time: 15.4s	loss: 206.9822
Epoch: 46	time: 15.6s	loss: 204.0160
Epoch: 47	time: 14.8s	loss: 200.5607
