# Supplementary material for: Attenuated and normalized item-item product network for sequential recommendation
Source: PeerJ Comput Sci. 2022 Jan 21;8:e867. doi: 10.7717/peerj-cs.867 (PMC8802775; doi:10.7717/peerj-cs.867)
Supplement: Supplemental Information 1 [file peerj-cs-08-867-s001.zip › Supplementary Files/code-ANIIP/log_dir/child_res_0.txt]

hyper parameters: L:5, T:3, data:child, epochs:200, seed:1234, batch_size:4096, batch_eval:100, learning_rate:0.001, l2:0.001, neg_samples:3, sets_of_neg_samples:50, debug:True, d_model:50, conv_layer:2, kernel_size:3, log_dir:log_dir, device:cuda, has_drop:False, has_pretrain:False, 
2020-10-16 10:22:53
recall: 0.09218895847881482 0.14037410013991905
ndcg: 0.10226052411597962 0.11995431205426378
recall: 0.10349604543224097 0.15719660728880439
ndcg: 0.11566592836203983 0.13518827862413774
recall: 0.11242958351052522 0.16809305532859486
ndcg: 0.12565443779004862 0.14560297248157247
recall: 0.11964266434586274 0.1775705951489909
ndcg: 0.13284248580751323 0.15345347277370827
recall: 0.12423812779032235 0.1833030240868821
ndcg: 0.13767785003243782 0.15880249074590086
recall: 0.1262013998059792 0.18615980378650557
ndcg: 0.14038990282302974 0.1617042224097356
recall: 0.12903259070916012 0.18956198654488018
ndcg: 0.14292210362359464 0.16432677075422328
recall: 0.12862278469523722 0.1898838211181275
ndcg: 0.14296457445080285 0.1647330792337989
recall: 0.1304438417234172 0.19181896550558108
ndcg: 0.14496235937631757 0.16655285530621558
recall: 0.13117305642739976 0.1935621187948258
ndcg: 0.1451034267813344 0.16714921911700134
recall: 0.1325316595008455 0.193539574554672
ndcg: 0.14744452846791806 0.16868389873121717
recall: 0.13202011410178327 0.1931074365133431
ndcg: 0.14660570543875648 0.16777983533083954
recall: 0.13424141567011938 0.1944884358032256
ndcg: 0.1490715084047134 0.1700132901540482
recall: 0.13325697200964118 0.19419477563631649
ndcg: 0.14839056985015214 0.16967037027087406
recall: 0.1344753221887816 0.19552201476216788
ndcg: 0.14956529139405156 0.17079707655519713
recall: 0.13512840660495132 0.19584792684924476
ndcg: 0.15048234869053795 0.17149316932838732
recall: 0.13563674783093665 0.19676064478448163
ndcg: 0.15006417601577246 0.17116285373813192
recall: 0.13542990108825848 0.1958924183094103
ndcg: 0.15067902024448265 0.17148446693761785
recall: 0.13617933069236576 0.1966289900130843
ndcg: 0.15191150163614245 0.17275178609706104
recall: 0.1358893837635446 0.19702015860158
ndcg: 0.15109041701428297 0.17226403734114995
recall: 0.13529126093906033 0.19751090104009994
ndcg: 0.1507848963270142 0.17242414054136196
recall: 0.1357891810979413 0.19719543370516956
ndcg: 0.15213912497008417 0.17340055333991033
recall: 0.13677354615195175 0.19786972061800842
ndcg: 0.15287445024741309 0.17394894066305647
recall: 0.1370541147875434 0.19839130202686975
ndcg: 0.15297539305137017 0.17415796416874582
recall: 0.13713087267910073 0.19816260684503667
ndcg: 0.15253303309573435 0.17363058116925667
recall: 0.13649179061011946 0.19754032701485746
ndcg: 0.15216126021006532 0.17340504032016688
recall: 0.1368519573509168 0.19777469617741986
ndcg: 0.1519620971378244 0.17309961046512137
recall: 0.13677593361611806 0.19828009473012542
ndcg: 0.1517055898681362 0.17327934767912587
recall: 0.13686590204072602 0.19835707511728815
ndcg: 0.15223361849751443 0.17360638771484307
recall: 0.13509724819825333 0.1971874005571982
ndcg: 0.15032373247091133 0.17207840439619115
recall: 0.1364003467408715 0.19834442828947557
ndcg: 0.1526294324504232 0.17424219754298934
recall: 0.13685216800095584 0.19774475908706254
ndcg: 0.15236959996191785 0.17346736911010233
recall: 0.134810595877121 0.19579196944746158
ndcg: 0.15058728669260307 0.1718383148974222
recall: 0.13671229804777543 0.1977950384961144
ndcg: 0.15184474793237912 0.1730055216591685
recall: 0.13643773202814669 0.19793530794856518
ndcg: 0.1525773742203185 0.17402305328453446
recall: 0.13694113937595817 0.1980527112204025
ndcg: 0.1520997088820675 0.1733527365281378
best epoch number: 25, best recall: 0.13713087267910073, best ndcg: 0.15253303309573435
