# Supplementary material for: Attenuated and normalized item-item product network for sequential recommendation
Source: PeerJ Comput Sci. 2022 Jan 21;8:e867. doi: 10.7717/peerj-cs.867 (PMC8802775; doi:10.7717/peerj-cs.867)
Supplement: Supplemental Information 1 [file peerj-cs-08-867-s001.zip › Supplementary Files/code-ANIIP/log_dir/child_res_1.txt]

hyper parameters: L:5, T:3, data:child, epochs:200, seed:1234, batch_size:4096, batch_eval:100, learning_rate:0.001, l2:0.001, neg_samples:3, sets_of_neg_samples:50, debug:True, d_model:50, conv_layer:2, kernel_size:3, log_dir:log_dir, device:cuda, has_drop:False, has_pretrain:False, 
2020-10-16 11:00:36
recall: 0.09335783336246159 0.14297333805390566
ndcg: 0.1039528846081587 0.12200460685056107
recall: 0.10434677803379681 0.15663620551876714
ndcg: 0.1149349547060475 0.13359868474684275
recall: 0.10989112999081274 0.16530838100917788
ndcg: 0.12102366664185409 0.1410164241639785
recall: 0.11800161683551255 0.17541403445934467
ndcg: 0.13063406179487685 0.15106394079567562
recall: 0.12202611078457182 0.18259008218683584
ndcg: 0.13478396104972507 0.1566159701246871
recall: 0.125732251513692 0.18577202556165465
ndcg: 0.13711099797852883 0.15852294640719888
recall: 0.12860227774211824 0.18925348320062976
ndcg: 0.1422015325657866 0.16383965305905215
recall: 0.13017190308887744 0.1912492436654797
ndcg: 0.14418545001105892 0.1658474876723719
recall: 0.13148691658300007 0.19260362536716716
ndcg: 0.1456365583202606 0.1672018105076334
recall: 0.13236395112883712 0.19350956052025775
ndcg: 0.1464206923713831 0.16794162878636315
recall: 0.133603034303068 0.19380743056782404
ndcg: 0.1477574767130101 0.1687774076276276
recall: 0.13452925252416587 0.19513250040912095
ndcg: 0.14936584317385546 0.17049848582093594
recall: 0.13328284256782472 0.19415988775943244
ndcg: 0.14705839813729693 0.16841869720771577
recall: 0.13446276466923057 0.19495881708515841
ndcg: 0.15002596831472273 0.17104784298897396
recall: 0.13442702772571874 0.19522379347546265
ndcg: 0.14939665822996598 0.17058044278315537
recall: 0.13527676065824024 0.1957662967729956
ndcg: 0.14990893450201775 0.17091895978742008
recall: 0.13566914191679874 0.19631747417908055
ndcg: 0.15068097464668878 0.1718734886501368
recall: 0.1368032298965591 0.19737830365572065
ndcg: 0.15236526035586656 0.17338845887171833
recall: 0.13622453340133073 0.19687140708502102
ndcg: 0.1522291836342635 0.17325112126439715
recall: 0.1367828126670234 0.1977087928933675
ndcg: 0.1523267896915744 0.17343501365599995
recall: 0.13649086685456874 0.19668141856120505
ndcg: 0.15259933543060034 0.17335153531066325
recall: 0.13609371019403613 0.19745994863539312
ndcg: 0.15156788492123413 0.17286752967240812
recall: 0.1361914178987507 0.19677832928439515
ndcg: 0.15229583697376786 0.1732101637435905
recall: 0.13545425769749714 0.1967707361416712
ndcg: 0.15093299812250743 0.17225176077970855
recall: 0.13687862428520553 0.19866534649191003
ndcg: 0.15267060537850033 0.17407445824970547
recall: 0.1366762652822923 0.1978580612158497
ndcg: 0.1519291546867342 0.17320668627369304
recall: 0.1358073193193979 0.19734543174328237
ndcg: 0.15131099500132092 0.1726097491862055
recall: 0.1357815765141842 0.19663349916052694
ndcg: 0.15131198184799483 0.17232498627194728
recall: 0.13612693797178216 0.1976061779684982
ndcg: 0.15161174471771682 0.17295195464697144
recall: 0.13655851056513 0.19774029970141788
ndcg: 0.15233282136752319 0.17358262310681616
recall: 0.13600973289332413 0.19751426052709226
ndcg: 0.15111689931293806 0.1725542753994912
recall: 0.13631256517283652 0.19789656840269773
ndcg: 0.15163243967350615 0.17306805493790078
recall: 0.13616946176935948 0.1976487008358571
ndcg: 0.1512136476608407 0.1725045891515279
recall: 0.1354165558203088 0.19722436346528155
ndcg: 0.15059726054117473 0.17205297356690188
recall: 0.1375511519580451 0.19800428783194987
ndcg: 0.15266691016428188 0.1734947173063327
recall: 0.13714773193807533 0.19800009454994646
ndcg: 0.15373532412956745 0.1746780375674918
recall: 0.13743024369508183 0.19835229549870714
ndcg: 0.15373487675571235 0.17481289269524064
recall: 0.13685686328500185 0.197599350983181
ndcg: 0.15212683140010083 0.17318099671615947
recall: 0.13580011763168293 0.19684548076147776
ndcg: 0.15177368827487372 0.17291271109379558
recall: 0.1354402236389652 0.1970507467173356
ndcg: 0.1507735690486527 0.17225313725091418
recall: 0.13666937392252101 0.19688932819961577
ndcg: 0.15208484614119175 0.17287399473465817
recall: 0.13670637895501314 0.1982189466180317
ndcg: 0.152149834132274 0.17353850414119182
recall: 0.13519485286350946 0.19760331553966898
ndcg: 0.15093513466595698 0.172895318798046
recall: 0.13666832159311448 0.19772484371802376
ndcg: 0.1523678727198517 0.17355650098344852
recall: 0.13646523915731848 0.19807930410533944
ndcg: 0.15206077158108375 0.1735319378485181
recall: 0.13588522180026624 0.19688167990003208
ndcg: 0.15112709709837976 0.17241136122596767
best epoch number: 35, best recall: 0.1375511519580451, best ndcg: 0.15266691016428188
