# Supplementary material for: Attenuated and normalized item-item product network for sequential recommendation
Source: PeerJ Comput Sci. 2022 Jan 21;8:e867. doi: 10.7717/peerj-cs.867 (PMC8802775; doi:10.7717/peerj-cs.867)
Supplement: Supplemental Information 1 [file peerj-cs-08-867-s001.zip › Supplementary Files/code-ANIIP/log_dir/comics_loss_1.txt]

Epoch: 1	time: 15.2s	loss: 3944.0921
Epoch: 2	time: 15.2s	loss: 1535.5315
Epoch: 3	time: 14.3s	loss: 1121.0341
Epoch: 4	time: 15.3s	loss: 904.9171
Epoch: 5	time: 14.2s	loss: 769.8234
Epoch: 6	time: 16.5s	loss: 677.0784
Epoch: 7	time: 15.4s	loss: 605.4438
Epoch: 8	time: 14.3s	loss: 551.9101
Epoch: 9	time: 15.0s	loss: 509.7303
Epoch: 10	time: 15.6s	loss: 475.7311
Epoch: 11	time: 14.8s	loss: 447.7635
Epoch: 12	time: 15.4s	loss: 422.8887
Epoch: 13	time: 14.9s	loss: 399.5506
Epoch: 14	time: 14.8s	loss: 381.2796
Epoch: 15	time: 15.6s	loss: 365.4756
Epoch: 16	time: 14.6s	loss: 351.0322
Epoch: 17	time: 15.1s	loss: 337.8597
Epoch: 18	time: 16.9s	loss: 329.6920
Epoch: 19	time: 15.2s	loss: 317.8626
Epoch: 20	time: 15.2s	loss: 308.2086
Epoch: 21	time: 15.2s	loss: 298.8225
Epoch: 22	time: 14.9s	loss: 291.6606
Epoch: 23	time: 16.8s	loss: 283.6084
Epoch: 24	time: 15.3s	loss: 278.6264
Epoch: 25	time: 15.4s	loss: 271.0216
Epoch: 26	time: 17.3s	loss: 266.7476
Epoch: 27	time: 15.2s	loss: 262.4511
Epoch: 28	time: 15.0s	loss: 256.6675
Epoch: 29	time: 18.0s	loss: 252.4065
Epoch: 30	time: 14.9s	loss: 249.2880
Epoch: 31	time: 15.5s	loss: 245.5837
Epoch: 32	time: 17.7s	loss: 240.4867
Epoch: 33	time: 15.3s	loss: 237.8878
Epoch: 34	time: 15.5s	loss: 234.3189
Epoch: 35	time: 14.0s	loss: 229.1344
Epoch: 36	time: 15.2s	loss: 227.4140
Epoch: 37	time: 15.3s	loss: 224.1848
Epoch: 38	time: 15.7s	loss: 220.7376
Epoch: 39	time: 15.4s	loss: 219.7127
Epoch: 40	time: 15.6s	loss: 217.1507
Epoch: 41	time: 15.6s	loss: 214.8871
Epoch: 42	time: 18.0s	loss: 210.3778
Epoch: 43	time: 15.4s	loss: 210.3901
Epoch: 44	time: 15.7s	loss: 209.4233
