# Supplementary material for: Attenuated and normalized item-item product network for sequential recommendation
Source: PeerJ Comput Sci. 2022 Jan 21;8:e867. doi: 10.7717/peerj-cs.867 (PMC8802775; doi:10.7717/peerj-cs.867)
Supplement: Supplemental Information 1 [file peerj-cs-08-867-s001.zip › Supplementary Files/code-ANIIP/log_dir/cds_res_0.txt]

hyper parameters: L:5, T:3, data:cds, epochs:200, seed:1234, batch_size:4096, batch_eval:512, learning_rate:0.001, l2:0.001, neg_samples:3, sets_of_neg_samples:50, debug:True, d_model:50, conv_layer:2, kernel_size:3, log_dir:log_dir, device:cpu, has_drop:True, has_pretrain:True, 
2021-01-05 16:58:28
