# Supplementary material for: Attenuated and normalized item-item product network for sequential recommendation
Source: PeerJ Comput Sci. 2022 Jan 21;8:e867. doi: 10.7717/peerj-cs.867 (PMC8802775; doi:10.7717/peerj-cs.867)
Supplement: Supplemental Information 1 [file peerj-cs-08-867-s001.zip › Supplementary Files/code-ANIIP/log_dir/ml_loss_4.txt]

Epoch: 1	time: 59.7s	loss: 1733.1645
Epoch: 2	time: 60.9s	loss: 1076.4295
Epoch: 3	time: 60.6s	loss: 928.7871
Epoch: 4	time: 60.2s	loss: 846.0307
Epoch: 5	time: 61.3s	loss: 796.8330
Epoch: 6	time: 60.2s	loss: 759.5409
Epoch: 7	time: 60.4s	loss: 728.5620
Epoch: 8	time: 59.9s	loss: 706.0904
Epoch: 9	time: 60.5s	loss: 684.2710
Epoch: 10	time: 59.2s	loss: 665.5380
Epoch: 11	time: 59.3s	loss: 650.4692
Epoch: 12	time: 63.2s	loss: 637.4357
Epoch: 13	time: 59.9s	loss: 626.5611
Epoch: 14	time: 60.0s	loss: 616.1640
Epoch: 15	time: 59.5s	loss: 607.6299
Epoch: 16	time: 61.6s	loss: 598.1228
Epoch: 17	time: 59.5s	loss: 594.1734
Epoch: 18	time: 58.6s	loss: 583.7225
Epoch: 19	time: 59.2s	loss: 578.8252
Epoch: 20	time: 59.0s	loss: 574.3347
Epoch: 21	time: 59.6s	loss: 568.7594
Epoch: 22	time: 60.8s	loss: 561.6648
Epoch: 23	time: 61.6s	loss: 558.3363
