# Supplementary material for: Attenuated and normalized item-item product network for sequential recommendation
Source: PeerJ Comput Sci. 2022 Jan 21;8:e867. doi: 10.7717/peerj-cs.867 (PMC8802775; doi:10.7717/peerj-cs.867)
Supplement: Supplemental Information 1 [file peerj-cs-08-867-s001.zip › Supplementary Files/code-ANIIP/log_dir/ml_res_2.txt]

wwhyper parameters: L:5, T:3, data:ml, epochs:200, seed:1234, batch_size:4096, batch_eval:100, learning_rate:0.001, l2:0.001, neg_samples:3, sets_of_neg_samples:50, debug:True, d_model:50, conv_layer:2, kernel_size:3, log_dir:log_dir, device:cuda, has_drop:False, has_pretrain:False, 
2020-10-17 12:47:30
recall: 0.09085089467117892 0.15061106300820903
ndcg: 0.10627536103597923 0.1251258417576632
recall: 0.11063011832204539 0.17826536244645855
ndcg: 0.1296485162799239 0.1501957189619347
recall: 0.11792819689088063 0.18966709235738916
ndcg: 0.13769701779194582 0.15931186013784168
recall: 0.12223980743121744 0.19510240453093344
ndcg: 0.14235332736196385 0.16436149069168596
recall: 0.12435558119523617 0.19850237011521876
ndcg: 0.14516393320481602 0.16747258792920636
recall: 0.12553385393964858 0.1997438821874185
ndcg: 0.1467530666181978 0.1689696156992347
recall: 0.12679815728952845 0.20144051107155778
ndcg: 0.14816553151103212 0.1704145412371447
recall: 0.12795764903185483 0.20265318939462998
ndcg: 0.1492375226915829 0.17144631084121995
recall: 0.12792579685851507 0.20274704220942527
ndcg: 0.14932588161832397 0.17163835533767685
recall: 0.12865808594960457 0.20341876026093064
ndcg: 0.15028010714317583 0.17243488246612657
recall: 0.1287090732758964 0.20411607920014208
ndcg: 0.15042352959195396 0.17290239255522566
recall: 0.1282732782508571 0.20375935539160353
ndcg: 0.15015214257609705 0.17269955753669466
recall: 0.12800475493439475 0.20374841786978748
ndcg: 0.14998373572903714 0.1725741318625105
recall: 0.12875944768365424 0.20417172780607556
ndcg: 0.15022116797503363 0.17273215873848008
recall: 0.12857526327455301 0.2045412177485357
ndcg: 0.15016915856312066 0.1728754774799999
recall: 0.12837328406429355 0.20406708638194737
ndcg: 0.15012348046965357 0.1726392052541248
recall: 0.12852593534297924 0.20433178415441505
ndcg: 0.14978683387015382 0.17242359053784084
recall: 0.12875329010778822 0.2048725421856539
ndcg: 0.1502080465642322 0.17289238889146347
recall: 0.12874475760765783 0.20498521172966622
ndcg: 0.15046791224054953 0.1732454072672211
recall: 0.12870846981601572 0.2044994768060311
ndcg: 0.15078291136181585 0.17318179831248046
recall: 0.12899138688259829 0.20500460143161386
ndcg: 0.15060906396933835 0.1732366280763736
recall: 0.12907050903207423 0.20427158439206997
ndcg: 0.15029952568813337 0.1727027081930378
recall: 0.12777905702130432 0.20400256326317232
ndcg: 0.1491576826306831 0.1718592109830803
recall: 0.1283997252850404 0.2045519117868997
ndcg: 0.15027872800146472 0.17303486439697208
recall: 0.12851168355614787 0.20455301221559302
ndcg: 0.1504614301601122 0.17323867111476035
recall: 0.1282911360491293 0.20432113604553956
ndcg: 0.15008979967236938 0.17284872006683943
recall: 0.12862743071047977 0.20461718455117686
ndcg: 0.15054022827100727 0.17318764877134585
recall: 0.12903817266369236 0.20498049530454387
ndcg: 0.15064638420207974 0.1733813453209965
recall: 0.12838986994243473 0.2047714926227196
ndcg: 0.14999838023752393 0.17291890850282104
recall: 0.12827106337184757 0.20459617579371375
ndcg: 0.1497184481976684 0.172584715514824
recall: 0.12835738345322042 0.2047734834379135
ndcg: 0.15023204818866767 0.17308117603521556
recall: 0.1278011650325581 0.2037851278480587
ndcg: 0.14926085558167362 0.17207915405744023
recall: 0.12867362097210674 0.20454764579639392
ndcg: 0.15054131060348774 0.17301997136594066
best epoch number: 22, best recall: 0.12907050903207423, best ndcg: 0.15029952568813337
