# Supplementary material for: Attenuated and normalized item-item product network for sequential recommendation
Source: PeerJ Comput Sci. 2022 Jan 21;8:e867. doi: 10.7717/peerj-cs.867 (PMC8802775; doi:10.7717/peerj-cs.867)
Supplement: Supplemental Information 1 [file peerj-cs-08-867-s001.zip › Supplementary Files/code-ANIIP/log_dir/ml_res_3.txt]

hyper parameters: L:5, T:3, data:ml, epochs:200, seed:1234, batch_size:4096, batch_eval:100, learning_rate:0.001, l2:0.001, neg_samples:3, sets_of_neg_samples:50, debug:True, d_model:50, conv_layer:2, kernel_size:3, log_dir:log_dir, device:cuda, has_drop:False, has_pretrain:False, 
2020-10-17 14:24:48
recall: 0.09260128582932912 0.15339704574292998
ndcg: 0.10756689162610206 0.1266112681522608
recall: 0.11217719617971746 0.18085355164027953
ndcg: 0.13048834138504656 0.15152514545716064
recall: 0.1188469620815661 0.1903762482948474
ndcg: 0.1396216174669934 0.16109479245639885
recall: 0.12196171313281758 0.19524515877088142
ndcg: 0.14265741791047384 0.16468720635597672
recall: 0.12446407188432115 0.19864259222314698
ndcg: 0.1451891038801206 0.1674286827723348
recall: 0.12523451320321033 0.2001758010389704
ndcg: 0.14652207584977872 0.16896088612003246
recall: 0.12641272395240152 0.20120849331745608
ndcg: 0.1472875424775348 0.16983151804353247
recall: 0.12719183785388874 0.20236540603661107
ndcg: 0.14891262765781976 0.17117852344139922
recall: 0.12670992733845138 0.2023883493254365
ndcg: 0.14808216487137316 0.17073220241037523
recall: 0.12857887508442928 0.2033052088574438
ndcg: 0.15000201027126353 0.17217276814549143
recall: 0.127915677048857 0.2034309160124396
ndcg: 0.1493653542126329 0.1718955812550319
recall: 0.1281722485623289 0.2036001024206406
ndcg: 0.14963918873936977 0.1721587848710348
recall: 0.1290909537710787 0.2038771304141373
ndcg: 0.1504072555112731 0.17258714029031125
recall: 0.1282203190336232 0.2041403521080252
ndcg: 0.14961159189562961 0.1722044937933844
recall: 0.12896455804863574 0.20494146105914005
ndcg: 0.15031584810056553 0.17296880132135006
recall: 0.1288316696670378 0.20453316825092718
ndcg: 0.15026925914783595 0.17273590881048037
recall: 0.12914898834402067 0.2050767023313196
ndcg: 0.15040316792020786 0.17308575580471522
recall: 0.12912964928411336 0.2046716939055428
ndcg: 0.15021811358955392 0.1727272480174313
recall: 0.12882105944615008 0.20433616130700855
ndcg: 0.15012837194463402 0.1725946689007712
recall: 0.1291050909659901 0.20493785571774958
ndcg: 0.15052262814788847 0.17304893835048546
recall: 0.12889491645258294 0.2048251505479426
ndcg: 0.15031657724096045 0.17297186221599747
recall: 0.12790933796595538 0.20375447552715714
ndcg: 0.1495782951129359 0.1721293984315816
recall: 0.12742047599623874 0.20349709638229588
ndcg: 0.14943219650714518 0.17216774935349496
recall: 0.1280568311011535 0.20388688796393484
ndcg: 0.1493656258291745 0.17211757616071466
recall: 0.12833161572784788 0.2042845338737324
ndcg: 0.14972372229691225 0.1723958289912993
recall: 0.12830642656558708 0.20431370266289806
ndcg: 0.14972769917544484 0.17241813804480532
recall: 0.12826266496653654 0.20431004672401112
ndcg: 0.15008507371158136 0.17267202277842508
recall: 0.1280231501389998 0.20412773024947095
ndcg: 0.14982277892931295 0.17255214031029784
recall: 0.12780310646726747 0.20364066991140134
ndcg: 0.14995794286117875 0.17254393919782124
recall: 0.12846412940276283 0.20472193558649648
ndcg: 0.1499611706620685 0.17276427755486073
recall: 0.12794173210493676 0.20441238434589443
ndcg: 0.14933439281558572 0.17227466778459982
best epoch number: 20, best recall: 0.1291050909659901, best ndcg: 0.15052262814788847
