# Supplementary material for: Attenuated and normalized item-item product network for sequential recommendation
Source: PeerJ Comput Sci. 2022 Jan 21;8:e867. doi: 10.7717/peerj-cs.867 (PMC8802775; doi:10.7717/peerj-cs.867)
Supplement: Supplemental Information 1 [file peerj-cs-08-867-s001.zip › Supplementary Files/code-ANIIP/log_dir/ml_loss_5.txt]

Epoch: 1	time: 59.4s	loss: 1730.6835
Epoch: 2	time: 59.0s	loss: 1080.9269
Epoch: 3	time: 60.2s	loss: 930.6234
Epoch: 4	time: 59.2s	loss: 852.4310
Epoch: 5	time: 61.4s	loss: 799.1985
Epoch: 6	time: 62.5s	loss: 761.5930
Epoch: 7	time: 61.0s	loss: 729.2619
Epoch: 8	time: 61.3s	loss: 707.1596
Epoch: 9	time: 62.2s	loss: 687.2645
Epoch: 10	time: 61.5s	loss: 668.1944
Epoch: 11	time: 64.4s	loss: 652.5395
Epoch: 12	time: 62.0s	loss: 640.4207
Epoch: 13	time: 62.9s	loss: 626.8553
Epoch: 14	time: 62.2s	loss: 616.9426
Epoch: 15	time: 62.4s	loss: 607.9254
Epoch: 16	time: 62.1s	loss: 599.1461
Epoch: 17	time: 63.1s	loss: 592.0135
Epoch: 18	time: 63.7s	loss: 587.3300
Epoch: 19	time: 63.0s	loss: 578.3177
Epoch: 20	time: 62.0s	loss: 574.3283
Epoch: 21	time: 62.9s	loss: 568.7808
Epoch: 22	time: 63.8s	loss: 562.3077
Epoch: 23	time: 60.6s	loss: 560.3197
Epoch: 24	time: 61.9s	loss: 555.6916
Epoch: 25	time: 64.0s	loss: 553.0802
Epoch: 26	time: 62.4s	loss: 548.5721
Epoch: 27	time: 63.0s	loss: 544.7553
Epoch: 28	time: 63.0s	loss: 541.5588
