# Supplementary material for: Attenuated and normalized item-item product network for sequential recommendation
Source: PeerJ Comput Sci. 2022 Jan 21;8:e867. doi: 10.7717/peerj-cs.867 (PMC8802775; doi:10.7717/peerj-cs.867)
Supplement: Supplemental Information 1 [file peerj-cs-08-867-s001.zip › Supplementary Files/code-ANIIP/log_dir/ml_res_1.txt]

hyper parameters: L:5, T:3, data:ml, epochs:200, seed:1234, batch_size:4096, batch_eval:100, learning_rate:0.001, l2:0.001, neg_samples:3, sets_of_neg_samples:50, debug:True, d_model:50, conv_layer:2, kernel_size:3, log_dir:log_dir, device:cuda, has_drop:False, has_pretrain:False, 
2020-10-17 10:21:41
recall: 0.09186747556485672 0.1512316937759446
ndcg: 0.10682573972822725 0.12550241742514126
recall: 0.11061368826164168 0.17864360759523887
ndcg: 0.12952700873170614 0.15034177087093523
recall: 0.11962265671743319 0.19068879770720426
ndcg: 0.14013609428118579 0.16134620535582936
recall: 0.12253788488104839 0.19514525718212722
ndcg: 0.14302579398633794 0.164743622978096
recall: 0.12468391358961534 0.1986388602423477
ndcg: 0.14476142263463035 0.16712381589981104
recall: 0.12573013307555375 0.20037034924999617
ndcg: 0.14647884306834094 0.16891994427198959
recall: 0.12670364339296772 0.2017869566852077
ndcg: 0.1476848153833007 0.17012870763899263
recall: 0.126144071858665 0.20193129421003522
ndcg: 0.14729828057257496 0.17006207249929334
recall: 0.12758249651359038 0.20332430325646478
ndcg: 0.14869134872843753 0.17139159703749995
recall: 0.1279044535620639 0.2035908524410451
ndcg: 0.14890916463012882 0.17156451189926977
recall: 0.12684719034012645 0.20246427224945673
ndcg: 0.14784638393588784 0.1705181955542882
recall: 0.12721809727016897 0.2029530809750737
ndcg: 0.14829512665491026 0.17104476579795652
recall: 0.1275886377779709 0.20360803927155255
ndcg: 0.14911972423533354 0.17188298179366934
recall: 0.12825960558718752 0.2037109902414081
ndcg: 0.14973004145637706 0.17216623696262923
recall: 0.12762202202925058 0.203382885545346
ndcg: 0.14886661411084312 0.17155054218862542
recall: 0.12764411296810954 0.20297701006126004
ndcg: 0.14897002729410325 0.17140882529511844
recall: 0.12861700359134834 0.2045188742924447
ndcg: 0.14979031820068378 0.17231265275550098
recall: 0.12805802260824653 0.20439682458628589
ndcg: 0.1493017610416571 0.1721623441258186
recall: 0.12910284455592513 0.20532740965925708
ndcg: 0.15085836558093907 0.17356335593913672
recall: 0.1277414461105393 0.20423839267369862
ndcg: 0.14928384520364635 0.1722392078243792
recall: 0.12867578131018065 0.20477750068472378
ndcg: 0.1497909157969796 0.17253545254712102
recall: 0.12814505603398704 0.2041299289503825
ndcg: 0.14920960727132143 0.17183808278367144
recall: 0.12850147501967457 0.20391642630566933
ndcg: 0.1497421434572037 0.1721752985818164
recall: 0.1290461075468518 0.20452630207638528
ndcg: 0.15035205688719147 0.17277199037052962
recall: 0.12825359930946328 0.20457673757258607
ndcg: 0.14963072680404946 0.1723359055517452
recall: 0.12821573611652304 0.20440925901714943
ndcg: 0.14933488555805127 0.17200104382142187
recall: 0.1279484254314545 0.2036151608705793
ndcg: 0.14956306041133866 0.17212799773297416
recall: 0.12869356974996307 0.2048223345153421
ndcg: 0.1503784878247591 0.17299974243270028
recall: 0.12811145155387005 0.20403660571565652
ndcg: 0.14939409842016446 0.17205314349709228
recall: 0.1279372962727392 0.20407492305018143
ndcg: 0.14948280618222848 0.1722099191695647
best epoch number: 19, best recall: 0.12910284455592513, best ndcg: 0.15085836558093907
