# Supplementary material for: Attenuated and normalized item-item product network for sequential recommendation
Source: PeerJ Comput Sci. 2022 Jan 21;8:e867. doi: 10.7717/peerj-cs.867 (PMC8802775; doi:10.7717/peerj-cs.867)
Supplement: Supplemental Information 1 [file peerj-cs-08-867-s001.zip › Supplementary Files/code-ANIIP/log_dir/ml_res_0.txt]

hyper parameters: L:5, T:3, data:ml, epochs:200, seed:1234, batch_size:4096, batch_eval:100, learning_rate:0.001, l2:0.001, neg_samples:3, sets_of_neg_samples:50, debug:True, d_model:50, conv_layer:2, kernel_size:3, log_dir:log_dir, device:cuda, has_drop:False, has_pretrain:False, 
2020-10-17 09:28:41
recall: 0.0914933245196735 0.1511815936582749
ndcg: 0.1064489034850406 0.12510627984973596
recall: 0.11219241765791009 0.18040418884276327
ndcg: 0.13148680365135504 0.15220417347269558
recall: 0.11938172400589875 0.19149105542181782
ndcg: 0.13865679321158964 0.16057103365769884
recall: 0.12294637278464232 0.19660155975121843
ndcg: 0.14329705765598802 0.16550882389195243
recall: 0.1247777798363637 0.19900895214111175
ndcg: 0.1455665642140957 0.16787720824337427
recall: 0.12516342053073348 0.20016012282540677
ndcg: 0.14621926439893032 0.16881254894530212
recall: 0.12690198819795614 0.20195487608831608
ndcg: 0.14782738041623175 0.1703597906391807
recall: 0.12709521722857653 0.20272150051226756
ndcg: 0.14846514091195206 0.1711211786272965
recall: 0.12839443314534624 0.20383308206895032
ndcg: 0.15021403032630345 0.1725806490651452
recall: 0.12884527974705318 0.20447472667491517
ndcg: 0.15046734699281858 0.17303476058561892
recall: 0.12848104607183447 0.2035310413164769
ndcg: 0.1496475777687334 0.17213980225644263
recall: 0.12872206971400652 0.20452037653745778
ndcg: 0.15024597021344918 0.17286687728188865
recall: 0.12826156481973652 0.20435074785395924
ndcg: 0.14974678260145338 0.17250347527526927
recall: 0.12869286395078738 0.20436650134131332
ndcg: 0.15020698826341605 0.1727875231817618
recall: 0.12957960487536938 0.20500214144363893
ndcg: 0.15109056914006755 0.17353632850390271
recall: 0.1283292257317267 0.20430553836510218
ndcg: 0.14995428392409094 0.17268998368390728
recall: 0.128345321932915 0.20395236074303005
ndcg: 0.14964652607917878 0.17224449108842482
recall: 0.12861733461059924 0.20434347024741614
ndcg: 0.15001876898751984 0.1726207052945003
recall: 0.12843772040644144 0.2042051504078959
ndcg: 0.14923708370355646 0.1720518177439573
recall: 0.12848755142576893 0.2044519538435564
ndcg: 0.14947854677924866 0.17221375374314105
recall: 0.12850428698332117 0.2046695593738129
ndcg: 0.14997392978674867 0.17270814150906352
recall: 0.12853842842483468 0.20426875063796004
ndcg: 0.15012707467976552 0.17275846328816696
recall: 0.1290599841934106 0.20483722391271125
ndcg: 0.15035811922409792 0.17298817765939475
recall: 0.12896227541519695 0.20441206530822853
ndcg: 0.15041660245876057 0.17285699873651564
recall: 0.12841276686341363 0.20461295534080243
ndcg: 0.14996516912426128 0.17270063599401614
recall: 0.12884339311324755 0.20453812143216793
ndcg: 0.15043690703721974 0.17291571383592808
best epoch number: 15, best recall: 0.12957960487536938, best ndcg: 0.15109056914006755
