# Supplementary material for: Attenuated and normalized item-item product network for sequential recommendation
Source: PeerJ Comput Sci. 2022 Jan 21;8:e867. doi: 10.7717/peerj-cs.867 (PMC8802775; doi:10.7717/peerj-cs.867)
Supplement: Supplemental Information 1 [file peerj-cs-08-867-s001.zip › Supplementary Files/code-ANIIP/log_dir/ml_loss_2.txt]

Epoch: 1	time: 95.4s	loss: 1764.9954
Epoch: 2	time: 104.1s	loss: 1070.7765
Epoch: 3	time: 62.7s	loss: 929.8593
Epoch: 4	time: 64.7s	loss: 851.4215
Epoch: 5	time: 64.5s	loss: 800.2601
Epoch: 6	time: 63.8s	loss: 761.3332
Epoch: 7	time: 65.2s	loss: 730.3992
Epoch: 8	time: 63.2s	loss: 704.0007
Epoch: 9	time: 64.2s	loss: 684.1187
Epoch: 10	time: 64.8s	loss: 667.0546
Epoch: 11	time: 65.1s	loss: 649.4962
Epoch: 12	time: 62.8s	loss: 638.3812
Epoch: 13	time: 63.7s	loss: 626.4701
Epoch: 14	time: 64.6s	loss: 617.0990
Epoch: 15	time: 60.8s	loss: 604.8344
Epoch: 16	time: 62.4s	loss: 598.6990
Epoch: 17	time: 61.5s	loss: 591.0916
Epoch: 18	time: 62.5s	loss: 583.3565
Epoch: 19	time: 61.3s	loss: 580.5352
Epoch: 20	time: 61.0s	loss: 574.2311
Epoch: 21	time: 60.5s	loss: 568.2834
Epoch: 22	time: 61.6s	loss: 564.7379
Epoch: 23	time: 60.9s	loss: 557.3493
Epoch: 24	time: 61.8s	loss: 555.3383
Epoch: 25	time: 62.1s	loss: 551.0086
Epoch: 26	time: 61.5s	loss: 547.7895
Epoch: 27	time: 60.8s	loss: 543.9063
Epoch: 28	time: 61.2s	loss: 539.2157
Epoch: 29	time: 59.9s	loss: 539.0191
Epoch: 30	time: 60.6s	loss: 535.4275
Epoch: 31	time: 59.9s	loss: 532.7913
Epoch: 32	time: 59.5s	loss: 530.6881
Epoch: 33	time: 60.7s	loss: 526.6324
