# Supplementary material for: Attenuated and normalized item-item product network for sequential recommendation
Source: PeerJ Comput Sci. 2022 Jan 21;8:e867. doi: 10.7717/peerj-cs.867 (PMC8802775; doi:10.7717/peerj-cs.867)
Supplement: Supplemental Information 1 [file peerj-cs-08-867-s001.zip › Supplementary Files/code-ANIIP/log_dir/ml_res_4.txt]

hyper parameters: L:5, T:3, data:ml, epochs:200, seed:1234, batch_size:4096, batch_eval:100, learning_rate:0.001, l2:0.001, neg_samples:3, sets_of_neg_samples:50, debug:True, d_model:50, conv_layer:2, kernel_size:3, log_dir:log_dir, device:cuda, has_drop:False, has_pretrain:False, 
2020-10-17 15:50:05
recall: 0.08962149001159977 0.14780387297906822
ndcg: 0.1056528683233714 0.12355289098966994
recall: 0.10974396703119248 0.17712219725856135
ndcg: 0.12940493661633828 0.1499027326710304
recall: 0.11950854298718248 0.19082566577468746
ndcg: 0.13951602157203447 0.16105888052281883
recall: 0.12216326234848655 0.19512892538281396
ndcg: 0.14294235243477152 0.1648060540663442
recall: 0.12494548500014341 0.19876432486993317
ndcg: 0.14541181189360985 0.1675871496050486
recall: 0.12593237073461938 0.20006308905747305
ndcg: 0.14627701155427072 0.16842831185214377
recall: 0.12633407630120982 0.20145473774419778
ndcg: 0.14728047879024847 0.169763763656531
recall: 0.12756801024339834 0.2025960544011516
ndcg: 0.1486931045358724 0.17113310351240402
recall: 0.12768763235437464 0.20261074453570732
ndcg: 0.14883296812145033 0.17119564312394003
recall: 0.12826666136767478 0.2030664416301514
ndcg: 0.14924973491258187 0.17157645906041571
recall: 0.12839241661301057 0.20420083856086005
ndcg: 0.14921002174881715 0.17192322247479888
recall: 0.12893976387407421 0.20394754910084323
ndcg: 0.14981587042821934 0.17216567168049995
recall: 0.12872879189467526 0.20401826660018477
ndcg: 0.15027040814845255 0.17255083548367195
recall: 0.12777307149169898 0.2033637681852633
ndcg: 0.14941413676856108 0.17194259700672082
recall: 0.1278647780956596 0.20338551773780802
ndcg: 0.1498369600904115 0.17228808478683086
recall: 0.12768026488263523 0.20336621913485903
ndcg: 0.14892125514932866 0.17150481512313284
recall: 0.12808012983092615 0.20379727086130028
ndcg: 0.1497733267422562 0.17244828050622368
recall: 0.1281412143446038 0.20400180642937446
ndcg: 0.14987853267884615 0.17256393519463134
recall: 0.12833089151209776 0.20444439870245185
ndcg: 0.14978303773909266 0.17250286184843652
recall: 0.12814691659472097 0.20429139748971195
ndcg: 0.14961847514834362 0.17232781422930915
recall: 0.12789020080432872 0.20420415034572353
ndcg: 0.14990898036891587 0.17267743661703824
recall: 0.1286397303496484 0.20464777018272098
ndcg: 0.15024840854644556 0.1729667181950182
recall: 0.12801182366057853 0.20410668188902986
ndcg: 0.14954442923875197 0.17229053457712507
best epoch number: 12, best recall: 0.12893976387407421, best ndcg: 0.14981587042821934
