# Supplementary material for: Attenuated and normalized item-item product network for sequential recommendation
Source: PeerJ Comput Sci. 2022 Jan 21;8:e867. doi: 10.7717/peerj-cs.867 (PMC8802775; doi:10.7717/peerj-cs.867)
Supplement: Supplemental Information 1 [file peerj-cs-08-867-s001.zip › Supplementary Files/code-ANIIP/log_dir/ml_res_5.txt]

hyper parameters: L:5, T:3, data:ml, epochs:200, seed:1234, batch_size:4096, batch_eval:100, learning_rate:0.001, l2:0.001, neg_samples:3, sets_of_neg_samples:50, debug:True, d_model:50, conv_layer:2, kernel_size:3, log_dir:log_dir, device:cuda, has_drop:False, has_pretrain:False, 
2020-10-17 16:53:07
recall: 0.08799409004067951 0.1457089429579984
ndcg: 0.10431470669786821 0.12213827350033796
recall: 0.1098877323891083 0.17801708705476976
ndcg: 0.12927493842778315 0.1499397223919004
recall: 0.11835596285729247 0.19000537570639464
ndcg: 0.1384443622980717 0.16017192104666647
recall: 0.12207019530583767 0.1945772709000052
ndcg: 0.142375141564853 0.1642088344303443
recall: 0.12442894109746333 0.19822260368506625
ndcg: 0.1451503766536767 0.16728327819793978
recall: 0.12559190980133977 0.20023116311946215
ndcg: 0.14657148486518318 0.1689820372224051
recall: 0.12662141996814583 0.20163397875997238
ndcg: 0.14801649718569979 0.17035453432504286
recall: 0.12757061724267718 0.20289806790497944
ndcg: 0.14892529403522065 0.1714197910254726
recall: 0.12775086339990388 0.20337961071034513
ndcg: 0.14908949071915492 0.17169992117596633
recall: 0.12754131429268395 0.20306250418645128
ndcg: 0.1489352414508139 0.17152235990321887
recall: 0.1271698087795244 0.2030604643125301
ndcg: 0.1484803686877857 0.17121470371413
recall: 0.12725502460664972 0.2039015593898698
ndcg: 0.14798604811206437 0.1712230115306717
recall: 0.12856474583903196 0.20433627157820708
ndcg: 0.14948283367700252 0.1722746197504277
recall: 0.12821942567574476 0.204070985892968
ndcg: 0.14887472334866386 0.171783933137693
recall: 0.12851600961351106 0.2038301200915251
ndcg: 0.14958216118409556 0.1721104535403762
recall: 0.12907074018115772 0.20480913053076813
ndcg: 0.14999766179100776 0.17263299876865842
recall: 0.1291152110714048 0.20510702463816355
ndcg: 0.15049464847038363 0.17332790235258674
recall: 0.12845223679422652 0.20443220624416472
ndcg: 0.14990658660108527 0.17257651312970781
recall: 0.1284842353901003 0.20489409793862212
ndcg: 0.15018774554901027 0.173083830953498
recall: 0.12823194590107712 0.20450323647481244
ndcg: 0.14942037890288412 0.17233077430334476
recall: 0.12867790587664918 0.20468083579504712
ndcg: 0.15005453576548736 0.17276726335309303
recall: 0.1283020864834999 0.20468280157084545
ndcg: 0.14943145695175453 0.1724260043375313
recall: 0.1283921991950739 0.20446653954437383
ndcg: 0.15004613913605178 0.1727240551948977
recall: 0.12835209733412747 0.20475061192742053
ndcg: 0.15015181735048588 0.1729197752454446
recall: 0.12764666896727714 0.20404564536342368
ndcg: 0.14935802758624095 0.172225366272344
recall: 0.1280093677016295 0.20462665059908053
ndcg: 0.1496235333227394 0.17253793894420094
recall: 0.1285442156793396 0.20438383000720567
ndcg: 0.1500780845794854 0.1726789290581085
recall: 0.12865067424441504 0.20467657586086213
ndcg: 0.15009549820177345 0.172761609984541
best epoch number: 17, best recall: 0.1291152110714048, best ndcg: 0.15049464847038363
