# Supplementary material for: Attenuated and normalized item-item product network for sequential recommendation
Source: PeerJ Comput Sci. 2022 Jan 21;8:e867. doi: 10.7717/peerj-cs.867 (PMC8802775; doi:10.7717/peerj-cs.867)
Supplement: Supplemental Information 1 [file peerj-cs-08-867-s001.zip › Supplementary Files/code-ANIIP/log_dir/ml_loss_3.txt]

Epoch: 1	time: 62.6s	loss: 1779.0232
Epoch: 2	time: 61.2s	loss: 1073.5397
Epoch: 3	time: 61.0s	loss: 927.2019
Epoch: 4	time: 60.2s	loss: 846.5377
Epoch: 5	time: 61.2s	loss: 797.5540
Epoch: 6	time: 60.4s	loss: 760.2278
Epoch: 7	time: 61.0s	loss: 727.7449
Epoch: 8	time: 61.9s	loss: 702.9083
Epoch: 9	time: 61.3s	loss: 685.1150
Epoch: 10	time: 60.9s	loss: 664.8528
Epoch: 11	time: 61.8s	loss: 652.7910
Epoch: 12	time: 60.6s	loss: 635.9261
Epoch: 13	time: 60.9s	loss: 627.2560
Epoch: 14	time: 60.1s	loss: 618.1663
Epoch: 15	time: 59.8s	loss: 605.9382
Epoch: 16	time: 59.4s	loss: 598.6112
Epoch: 17	time: 62.9s	loss: 591.0893
Epoch: 18	time: 58.8s	loss: 584.7614
Epoch: 19	time: 59.8s	loss: 577.8382
Epoch: 20	time: 59.3s	loss: 571.2621
Epoch: 21	time: 59.5s	loss: 568.0805
Epoch: 22	time: 60.0s	loss: 563.0228
Epoch: 23	time: 60.7s	loss: 557.4890
Epoch: 24	time: 60.4s	loss: 553.2919
Epoch: 25	time: 60.8s	loss: 550.1096
Epoch: 26	time: 60.9s	loss: 546.4030
Epoch: 27	time: 60.9s	loss: 542.1313
Epoch: 28	time: 61.7s	loss: 538.9576
Epoch: 29	time: 61.5s	loss: 538.0093
Epoch: 30	time: 61.2s	loss: 531.9107
Epoch: 31	time: 60.9s	loss: 530.8391
