# Supplementary material for: Attenuated and normalized item-item product network for sequential recommendation
Source: PeerJ Comput Sci. 2022 Jan 21;8:e867. doi: 10.7717/peerj-cs.867 (PMC8802775; doi:10.7717/peerj-cs.867)
Supplement: Supplemental Information 1 [file peerj-cs-08-867-s001.zip › Supplementary Files/code-ANIIP/log_dir/ml_loss_1.txt]

Epoch: 1	time: 105.5s	loss: 1789.9349
Epoch: 2	time: 100.4s	loss: 1076.7270
Epoch: 3	time: 104.4s	loss: 927.6842
Epoch: 4	time: 109.6s	loss: 848.9786
Epoch: 5	time: 100.9s	loss: 795.3511
Epoch: 6	time: 99.6s	loss: 759.5488
Epoch: 7	time: 107.9s	loss: 730.6618
Epoch: 8	time: 104.5s	loss: 702.9378
Epoch: 9	time: 106.1s	loss: 682.1813
Epoch: 10	time: 104.8s	loss: 665.8379
Epoch: 11	time: 110.3s	loss: 650.5308
Epoch: 12	time: 98.4s	loss: 638.8094
Epoch: 13	time: 105.8s	loss: 625.1331
Epoch: 14	time: 92.3s	loss: 613.7842
Epoch: 15	time: 91.3s	loss: 606.6556
Epoch: 16	time: 93.6s	loss: 598.9728
Epoch: 17	time: 105.1s	loss: 590.6249
Epoch: 18	time: 99.4s	loss: 583.6035
Epoch: 19	time: 108.2s	loss: 578.5873
Epoch: 20	time: 108.8s	loss: 572.3024
Epoch: 21	time: 91.7s	loss: 567.0290
Epoch: 22	time: 97.1s	loss: 562.9432
Epoch: 23	time: 97.3s	loss: 557.6352
Epoch: 24	time: 102.9s	loss: 555.1768
Epoch: 25	time: 95.6s	loss: 550.6743
Epoch: 26	time: 93.4s	loss: 547.3128
Epoch: 27	time: 104.8s	loss: 543.7264
Epoch: 28	time: 97.7s	loss: 539.9434
Epoch: 29	time: 95.7s	loss: 536.8011
Epoch: 30	time: 97.7s	loss: 534.3233
