# Supplementary material for: Attenuated and normalized item-item product network for sequential recommendation
Source: PeerJ Comput Sci. 2022 Jan 21;8:e867. doi: 10.7717/peerj-cs.867 (PMC8802775; doi:10.7717/peerj-cs.867)
Supplement: Supplemental Information 1 [file peerj-cs-08-867-s001.zip › Supplementary Files/code-ANIIP/log_dir/ml_loss_0.txt]

Epoch: 1	time: 73.9s	loss: 1787.2006
Epoch: 2	time: 69.8s	loss: 1074.1671
Epoch: 3	time: 70.0s	loss: 927.2640
Epoch: 4	time: 69.5s	loss: 849.5219
Epoch: 5	time: 69.1s	loss: 796.9034
Epoch: 6	time: 68.8s	loss: 757.8317
Epoch: 7	time: 69.8s	loss: 731.1816
Epoch: 8	time: 67.2s	loss: 706.6679
Epoch: 9	time: 68.4s	loss: 682.8687
Epoch: 10	time: 68.3s	loss: 664.5979
Epoch: 11	time: 69.0s	loss: 649.5964
Epoch: 12	time: 69.2s	loss: 637.2616
Epoch: 13	time: 69.6s	loss: 626.2448
Epoch: 14	time: 69.9s	loss: 615.1241
Epoch: 15	time: 61.2s	loss: 606.9149
Epoch: 16	time: 65.8s	loss: 597.6048
Epoch: 17	time: 62.3s	loss: 590.7175
Epoch: 18	time: 61.7s	loss: 584.2252
Epoch: 19	time: 64.9s	loss: 577.3163
Epoch: 20	time: 64.9s	loss: 574.7072
Epoch: 21	time: 60.8s	loss: 568.1826
Epoch: 22	time: 59.5s	loss: 562.9884
Epoch: 23	time: 62.5s	loss: 559.2684
Epoch: 24	time: 59.5s	loss: 554.7580
Epoch: 25	time: 65.6s	loss: 550.5424
Epoch: 26	time: 64.0s	loss: 546.2902
